# Supplementary material for: catena-Poly[[silver(I)-μ-bis­{2-[(E)-phenyl­diazen­yl]-1H-imidazol-1-yl}methane] trifluoro­methane­sulfonate]
Source: Acta Crystallogr Sect E Struct Rep Online. 2011 Sep 30;67(Pt 10):m1424–5. doi: 10.1107/S1600536811035951 (PMC3201363; doi:10.1107/S1600536811035951)
Supplement: Supplementary file 1 [file e-67-m1424-sup1.cif]

##############################################################################
#                                                                            #
# This CIF contains the data in a paper accepted for publication in          #
# Acta Crystallographica Section E. It conforms to the requirements of       #
# Notes for Authors for Acta Crystallographica Section E, and has been       #
# peer reviewed under the auspices of the IUCr Commission on Journals.       #
#                                                                            #
# Full details of the Crystallographic Information File format               #
# are given in the paper "The Crystallographic Information File (CIF):       #
# a New Standard Archive File for Crystallography" by S. R. Hall, F. H.      #
# Allen and I. D. Brown [Acta Cryst. (1991), A47, 655-685].                  #
#                                                                            #
# The current version of the core CIF dictionary is obtainable from          #
# ftp://ftp.iucr.org/pub/cif_core.dic.                                       #
#                                                                            #
# Software is freely available for graphical display of the structure(s)     #
# in this CIF. For information consult the CIF software page                 #
# http://www.iucr.org/resources/cif/software.                                #
#                                                                            #
# This file may be used for bona fide research purposes within the           #
# scientific community so long as proper attribution is given to the journal # 
# article from which it was obtained.                                        #
#                                                                            #
##############################################################################
data_I
_audit_creation_method     SHELXL-97
_chemical_name_systematic
;
<i>catena</i>-Poly[[silver(I)-\m-bis{2-[(<i>E</i>)-phenyldiazenyl]-
1<i>H</i>-imidazol-1-yl}methane] trifluoromethanesulfonate]
;
_chemical_name_common     ?
_chemical_formula_moiety     'C19 H16 Ag N8 +, C F3 O3 S -'
_chemical_formula_sum     'C20 H16 Ag F3 N8 O3 S'
_chemical_formula_iupac     '[Ag (C19 H16 N8)] (C F3 S O3)'
_chemical_formula_weight     613.34
_chemical_melting_point     ?
_symmetry_cell_setting     orthorhombic
_symmetry_space_group_name_H-M     'P n a 21'
_symmetry_space_group_name_Hall     'P 2c -2n'
loop_
    _symmetry_equiv_pos_as_xyz
    'x, y, z'
    '-x, -y, z+1/2'
    'x+1/2, -y+1/2, z'
    '-x+1/2, y+1/2, z+1/2'
_cell_length_a     16.0251(19)
_cell_length_b     8.4550(10)
_cell_length_c     17.293(2)
_cell_angle_alpha     90.00
_cell_angle_beta     90.00
_cell_angle_gamma     90.00
_cell_volume     2343.0(5)
_cell_formula_units_Z     4
_cell_measurement_reflns_used     4016
_cell_measurement_theta_min     2.36
_cell_measurement_theta_max     24.42
_cell_measurement_temperature     298(2)
_exptl_crystal_description     block
_exptl_crystal_colour     red
_exptl_crystal_size_max     0.13
_exptl_crystal_size_mid     0.10
_exptl_crystal_size_min     0.10
_exptl_crystal_density_diffrn     1.739
_exptl_crystal_density_meas     ?
_exptl_crystal_density_method     'not measured'
_exptl_crystal_F_000     1224
_exptl_absorpt_coefficient_mu     1.014
_exptl_absorpt_correction_type     multi-scan
_exptl_absorpt_process_details     '(SADABS; Sheldrick, 1996)'
_exptl_absorpt_correction_T_min     0.8794
_exptl_absorpt_correction_T_max     0.9054
_exptl_special_details     ?
_diffrn_ambient_temperature     298(2)
_diffrn_radiation_type     MoK\a
_diffrn_radiation_wavelength     0.71073
_diffrn_radiation_source     'fine-focus sealed tube'
_diffrn_radiation_monochromator     graphite
_diffrn_measurement_device_type     'Bruker SMART CCD area-detector'
_diffrn_measurement_method     'phi and omega scans'
_diffrn_detector_area_resol_mean     ?
_diffrn_reflns_number     11674
_diffrn_reflns_av_R_equivalents     0.0569
_diffrn_reflns_av_sigmaI/netI     0.0443
_diffrn_reflns_theta_min     2.36
_diffrn_reflns_theta_max     28.34
_diffrn_reflns_theta_full     28.34
_diffrn_measured_fraction_theta_max     0.984
_diffrn_measured_fraction_theta_full     0.984
_diffrn_reflns_limit_h_min     -21
_diffrn_reflns_limit_h_max     16
_diffrn_reflns_limit_k_min     -11
_diffrn_reflns_limit_k_max     11
_diffrn_reflns_limit_l_min     -23
_diffrn_reflns_limit_l_max     19
_diffrn_standards_number     ?
_diffrn_standards_interval_count     ?
_diffrn_standards_interval_time     ?
_diffrn_standards_decay_%     ?
_refine_special_details
;
Refinement of <i>F</i>^2^ against ALL reflections. The weighted <i>R</i>-factor
<i>wR</i> and goodness of fit <i>S</i> are based on <i>F</i>^2^, conventional
<i>R</i>-factors <i>R</i> are based on <i>F</i>, with <i>F</i> set to zero for
negative <i>F</i>^2^. The threshold expression of <i>F</i>^2^ >
\s(<i>F</i>^2^) is used only for calculating <i>R</i>-factors(gt) <i>etc</i>.
and is not relevant to the choice of reflections for refinement.
<i>R</i>-factors based on <i>F</i>^2^ are statistically about twice as large
as those based on <i>F</i>, and <i>R</i>- factors based on ALL data will be
even larger.
;
_reflns_number_total     4823
_reflns_number_gt     4073
_reflns_threshold_expression     >2sigma(I)
_refine_ls_structure_factor_coef     Fsqd
_refine_ls_matrix_type     full
_refine_ls_R_factor_all     0.0746
_refine_ls_R_factor_gt     0.0649
_refine_ls_wR_factor_gt     0.1591
_refine_ls_wR_factor_ref     0.1666
_refine_ls_goodness_of_fit_ref     1.131
_refine_ls_restrained_S_all     1.130
_refine_ls_number_reflns     4823
_refine_ls_number_parameters     326
_refine_ls_number_restraints     1
_refine_ls_hydrogen_treatment     constr
_refine_ls_weighting_scheme     calc
_refine_ls_weighting_details
         'calc w=1/[\s^2^(Fo^2^)+(0.0908P)^2^+0.0000P] where P=(Fo^2^+2Fc^2^)/3'
_atom_sites_solution_hydrogens     geom
_atom_sites_solution_primary     direct
_atom_sites_solution_secondary     difmap
_refine_ls_shift/su_max     0.023
_refine_ls_shift/su_mean     0.004
_refine_diff_density_max     1.083
_refine_diff_density_min     -0.541
_refine_ls_extinction_method     none
_refine_ls_extinction_coef     ?
_refine_ls_abs_structure_details     'Flack (1983), 1807  Friedel pairs'
_refine_ls_abs_structure_Flack     0.54(5)
loop_
    _atom_type_symbol
    _atom_type_description
    _atom_type_scat_dispersion_real
    _atom_type_scat_dispersion_imag
    _atom_type_scat_source
    'C' 'C' 0.0033 0.0016
                         'International Tables Vol C Tables 4.2.6.8 and 6.1.1.4'
    'H' 'H' 0.0000 0.0000
                         'International Tables Vol C Tables 4.2.6.8 and 6.1.1.4'
    'N' 'N' 0.0061 0.0033
                         'International Tables Vol C Tables 4.2.6.8 and 6.1.1.4'
    'O' 'O' 0.0106 0.0060
                         'International Tables Vol C Tables 4.2.6.8 and 6.1.1.4'
    'S' 'S' 0.1246 0.1234
                         'International Tables Vol C Tables 4.2.6.8 and 6.1.1.4'
    'F' 'F' 0.0171 0.0103
                         'International Tables Vol C Tables 4.2.6.8 and 6.1.1.4'
    'Ag' 'Ag' -0.8971 1.1015
                         'International Tables Vol C Tables 4.2.6.8 and 6.1.1.4'
_computing_data_collection     'SMART (Bruker, 2001)'
_computing_cell_refinement     'SAINT-Plus (Bruker, 2001)'
_computing_data_reduction     'SAINT-Plus (Bruker, 2001)'
_computing_structure_solution     'SHELXS97 (Sheldrick, 2008)'
_computing_structure_refinement     'SHELXL97 (Sheldrick, 2008)'
_computing_molecular_graphics     'SHELXTL (Sheldrick, 2008)'
_computing_publication_material     'SHELXTL (Sheldrick, 2008)'
loop_
    _atom_site_type_symbol
    _atom_site_label
    _atom_site_fract_x
    _atom_site_fract_y
    _atom_site_fract_z
    _atom_site_U_iso_or_equiv
    _atom_site_adp_type
    _atom_site_calc_flag
    _atom_site_refinement_flags
    _atom_site_occupancy
    _atom_site_symmetry_multiplicity
    _atom_site_disorder_assembly
    _atom_site_disorder_group
    Ag Ag1 0.47527(3) 0.90148(7) 0.39948(4) 0.0682(2) Uani d . 1 1 . .
    C C1 0.3518(4) 1.2960(8) 0.3721(3) 0.0509(14) Uani d . 1 1 . .
    C C2 0.3877(5) 1.3393(13) 0.4422(5) 0.078(2) Uani d . 1 1 . .
    H H2 0.4239 1.2714 0.4680 0.093 Uiso calc R 1 1 . .
    C C3 0.3678(5) 1.4883(12) 0.4732(5) 0.078(3) Uani d . 1 1 . .
    H H3 0.3912 1.5201 0.5199 0.094 Uiso calc R 1 1 . .
    C C4 0.3152(6) 1.5845(10) 0.4357(6) 0.075(2) Uani d . 1 1 . .
    H H4 0.3035 1.6836 0.4563 0.090 Uiso calc R 1 1 . .
    C C5 0.2785(6) 1.5408(12) 0.3679(5) 0.078(2) Uani d . 1 1 . .
    H H5 0.2411 1.6083 0.3434 0.093 Uiso calc R 1 1 . .
    C C6 0.2974(5) 1.3950(8) 0.3356(5) 0.0589(16) Uani d . 1 1 . .
    H H6 0.2729 1.3647 0.2892 0.071 Uiso calc R 1 1 . .
    C C7 0.3657(3) 0.9567(8) 0.2569(3) 0.0423(12) Uani d . 1 1 . .
    C C8 0.3670(4) 0.7515(7) 0.1808(4) 0.0528(15) Uani d . 1 1 . .
    H H8 0.3584 0.6836 0.1392 0.063 Uiso calc R 1 1 . .
    C C9 0.4113(4) 0.7196(8) 0.2445(4) 0.0541(15) Uani d . 1 1 . .
    H H9 0.4383 0.6243 0.2542 0.065 Uiso calc R 1 1 . .
    C C10 0.2915(3) 0.9926(9) 0.1299(3) 0.0516(14) Uani d . 1 1 . .
    H H10A 0.2600 0.9216 0.0969 0.062 Uiso calc R 1 1 . .
    H H10B 0.2523 1.0625 0.1556 0.062 Uiso calc R 1 1 . .
    C C11 0.3752(4) 1.2323(9) 0.0999(4) 0.0630(17) Uani d . 1 1 . .
    H H11 0.3593 1.2961 0.1412 0.076 Uiso calc R 1 1 . .
    C C12 0.4303(5) 1.2674(9) 0.0438(4) 0.0623(17) Uani d . 1 1 . .
    H H12 0.4594 1.3623 0.0405 0.075 Uiso calc R 1 1 . .
    C C13 0.3883(3) 1.0371(8) 0.0180(3) 0.0445(13) Uani d . 1 1 . .
    C C14 0.3903(4) 0.7183(8) -0.1108(4) 0.0544(15) Uani d . 1 1 . .
    C C15 0.4215(5) 0.7007(11) -0.1837(4) 0.0690(19) Uani d . 1 1 . .
    H H15 0.4534 0.7812 -0.2053 0.083 Uiso calc R 1 1 . .
    C C16 0.4061(7) 0.5638(13) -0.2260(6) 0.088(3) Uani d . 1 1 . .
    H H16 0.4262 0.5518 -0.2760 0.106 Uiso calc R 1 1 . .
    C C17 0.3599(7) 0.4471(14) -0.1909(7) 0.093(3) Uani d . 1 1 . .
    H H17 0.3498 0.3540 -0.2179 0.112 Uiso calc R 1 1 . .
    C C18 0.3283(7) 0.4624(11) -0.1177(6) 0.090(3) Uani d . 1 1 . .
    H H18 0.2972 0.3812 -0.0957 0.108 Uiso calc R 1 1 . .
    C C19 0.3433(6) 0.6010(9) -0.0767(5) 0.070(2) Uani d . 1 1 . .
    H H19 0.3219 0.6143 -0.0271 0.084 Uiso calc R 1 1 . .
    C C20 0.5958(6) -0.0608(11) 0.1501(5) 0.075(2) Uani d . 1 1 . .
    F F1 0.5243(3) 0.0059(14) 0.1521(6) 0.152(4) Uani d . 1 1 . .
    F F2 0.5931(9) -0.2044(11) 0.1290(6) 0.199(6) Uani d . 1 1 . .
    F F3 0.6175(6) -0.0668(10) 0.2239(4) 0.131(3) Uani d . 1 1 . .
    N N1 0.3750(3) 1.1435(7) 0.3445(3) 0.0501(11) Uani d . 1 1 . .
    N N2 0.3443(3) 1.1075(6) 0.2807(3) 0.0462(11) Uani d . 1 1 . .
    N N3 0.4113(3) 0.8465(6) 0.2935(3) 0.0484(11) Uani d . 1 1 . .
    N N4 0.3370(3) 0.9007(6) 0.1878(3) 0.0450(12) Uani d . 1 1 . .
    N N5 0.3475(3) 1.0842(6) 0.0837(3) 0.0427(11) Uani d . 1 1 . .
    N N6 0.4379(4) 1.1474(7) -0.0069(3) 0.0520(12) Uani d . 1 1 . .
    N N7 0.3705(3) 0.8891(6) -0.0124(3) 0.0465(12) Uani d . 1 1 . .
    N N8 0.4090(3) 0.8640(7) -0.0747(3) 0.0508(12) Uani d . 1 1 . .
    O O1 0.6671(6) 0.1988(10) 0.1246(6) 0.127(3) Uani d . 1 1 . .
    O O2 0.7448(5) -0.0336(14) 0.1010(6) 0.149(4) Uani d . 1 1 . .
    O O3 0.6378(5) 0.0472(10) 0.0180(4) 0.104(2) Uani d . 1 1 . .
    S S1 0.67017(10) 0.0515(2) 0.09234(12) 0.0592(4) Uani d . 1 1 . .
loop_
    _atom_site_aniso_label
    _atom_site_aniso_U_11
    _atom_site_aniso_U_22
    _atom_site_aniso_U_33
    _atom_site_aniso_U_12
    _atom_site_aniso_U_13
    _atom_site_aniso_U_23
    Ag1 0.0678(3) 0.0891(4) 0.0477(3) -0.0057(2) -0.0201(2) 0.0008(3)
    C1 0.047(3) 0.059(4) 0.047(3) -0.014(3) 0.013(2) -0.013(3)
    C2 0.053(4) 0.117(7) 0.064(5) -0.010(4) 0.000(3) -0.016(5)
    C3 0.066(4) 0.104(7) 0.064(5) -0.033(5) 0.016(4) -0.048(5)
    C4 0.079(6) 0.069(5) 0.077(6) -0.016(4) 0.024(5) -0.027(4)
    C5 0.082(5) 0.077(5) 0.074(5) 0.002(4) 0.024(4) -0.006(4)
    C6 0.063(4) 0.056(4) 0.058(4) -0.004(3) 0.012(3) -0.006(3)
    C7 0.031(2) 0.065(4) 0.032(3) -0.006(2) 0.0032(19) 0.005(2)
    C8 0.070(4) 0.045(3) 0.044(3) -0.010(3) -0.001(3) -0.011(3)
    C9 0.059(4) 0.044(3) 0.059(4) -0.001(3) 0.001(3) 0.002(3)
    C10 0.033(2) 0.092(5) 0.030(3) 0.000(3) 0.001(2) -0.011(3)
    C11 0.058(4) 0.080(5) 0.051(4) 0.010(3) 0.006(3) -0.004(3)
    C12 0.071(4) 0.058(4) 0.058(4) -0.002(3) 0.007(3) 0.006(3)
    C13 0.032(2) 0.069(4) 0.033(3) 0.004(2) -0.004(2) 0.001(2)
    C14 0.057(3) 0.065(4) 0.041(3) 0.013(3) -0.007(3) -0.006(3)
    C15 0.069(4) 0.081(5) 0.056(4) 0.019(4) 0.005(3) -0.015(4)
    C16 0.084(6) 0.109(8) 0.070(6) 0.020(5) -0.004(5) -0.017(5)
    C17 0.098(7) 0.091(7) 0.090(7) 0.017(6) -0.030(6) -0.039(6)
    C18 0.117(7) 0.063(5) 0.090(8) -0.007(5) 0.000(6) -0.005(5)
    C19 0.085(5) 0.066(5) 0.059(4) -0.002(4) -0.001(4) 0.000(3)
    C20 0.076(5) 0.073(5) 0.076(6) -0.010(4) 0.007(4) 0.029(4)
    F1 0.051(3) 0.237(9) 0.169(8) -0.006(4) 0.022(3) 0.111(8)
    F2 0.347(16) 0.110(5) 0.141(8) -0.123(8) 0.069(9) -0.022(5)
    F3 0.159(7) 0.167(7) 0.065(4) 0.015(5) 0.009(4) 0.049(4)
    N1 0.050(3) 0.064(3) 0.037(2) -0.006(2) -0.001(2) -0.002(2)
    N2 0.043(2) 0.061(3) 0.035(2) -0.003(2) 0.0013(19) -0.003(2)
    N3 0.050(3) 0.051(3) 0.044(3) -0.005(2) -0.006(2) 0.006(2)
    N4 0.051(3) 0.051(3) 0.033(2) -0.008(2) 0.002(2) -0.0095(19)
    N5 0.039(2) 0.054(3) 0.035(2) 0.0043(18) -0.0010(19) 0.001(2)
    N6 0.049(3) 0.061(3) 0.047(3) 0.008(3) 0.006(2) 0.008(3)
    N7 0.044(2) 0.062(3) 0.034(2) 0.006(2) 0.0006(18) 0.000(2)
    N8 0.051(3) 0.064(3) 0.038(2) 0.009(2) 0.0003(19) 0.000(2)
    O1 0.154(8) 0.089(5) 0.138(8) -0.037(5) 0.043(6) -0.017(5)
    O2 0.076(4) 0.222(9) 0.148(8) 0.060(6) 0.018(5) 0.058(8)
    O3 0.120(6) 0.134(6) 0.060(4) -0.030(5) -0.012(4) 0.037(4)
    S1 0.0443(7) 0.0712(10) 0.0622(10) -0.0010(7) 0.0022(7) 0.0131(9)
_geom_special_details
;
All e.s.d.'s (except the e.s.d. in the dihedral angle between two l.s. planes)
are estimated using the full covariance matrix. The cell e.s.d.'s are taken
into account individually in the estimation of e.s.d.'s in distances, angles
and torsion angles; correlations between e.s.d.'s in cell parameters are only
used when they are defined by crystal symmetry. An approximate (isotropic)
treatment of cell e.s.d.'s is used for estimating e.s.d.'s involving l.s.
planes.
;
loop_
    _geom_bond_atom_site_label_1
    _geom_bond_atom_site_label_2
    _geom_bond_site_symmetry_2
    _geom_bond_distance
    _geom_bond_publ_flag
    Ag1 N3 . 2.152(5) y
    Ag1 N6 2_675 2.174(6) y
    C1 C6 . 1.364(11) ?
    C1 C2 . 1.390(10) ?
    C1 N1 . 1.424(9) ?
    C2 C3 . 1.406(14) ?
    C2 H2 . 0.9300 ?
    C3 C4 . 1.339(14) ?
    C3 H3 . 0.9300 ?
    C4 C5 . 1.363(13) ?
    C4 H4 . 0.9300 ?
    C5 C6 . 1.386(11) ?
    C5 H5 . 0.9300 ?
    C6 H6 . 0.9300 ?
    C7 N3 . 1.342(8) ?
    C7 N4 . 1.365(8) ?
    C7 N2 . 1.383(8) ?
    C8 C9 . 1.338(10) ?
    C8 N4 . 1.355(8) ?
    C8 H8 . 0.9300 ?
    C9 N3 . 1.366(9) ?
    C9 H9 . 0.9300 ?
    C10 N5 . 1.429(8) ?
    C10 N4 . 1.463(9) ?
    C10 H10A . 0.9700 ?
    C10 H10B . 0.9700 ?
    C11 C12 . 1.345(10) ?
    C11 N5 . 1.357(9) ?
    C11 H11 . 0.9300 ?
    C12 N6 . 1.347(10) ?
    C12 H12 . 0.9300 ?
    C13 N6 . 1.298(9) ?
    C13 N5 . 1.371(7) ?
    C13 N7 . 1.387(8) ?
    C14 C15 . 1.364(10) ?
    C14 C19 . 1.378(11) ?
    C14 N8 . 1.413(8) ?
    C15 C16 . 1.391(13) ?
    C15 H15 . 0.9300 ?
    C16 C17 . 1.374(16) ?
    C16 H16 . 0.9300 ?
    C17 C18 . 1.369(16) ?
    C17 H17 . 0.9300 ?
    C18 C19 . 1.390(12) ?
    C18 H18 . 0.9300 ?
    C19 H19 . 0.9300 ?
    C20 F2 . 1.268(13) ?
    C20 F1 . 1.278(11) ?
    C20 F3 . 1.322(11) ?
    C20 S1 . 1.822(8) ?
    N1 N2 . 1.246(7) ?
    N6 Ag1 2_674 2.174(6) ?
    N7 N8 . 1.259(7) ?
    O1 S1 . 1.365(9) ?
    O2 S1 . 1.404(7) ?
    O3 S1 . 1.388(7) ?
loop_
    _geom_angle_atom_site_label_1
    _geom_angle_atom_site_label_2
    _geom_angle_atom_site_label_3
    _geom_angle_site_symmetry_1
    _geom_angle_site_symmetry_3
    _geom_angle
    _geom_angle_publ_flag
    N3 Ag1 N6 . 2_675 153.9(2) ?
    C6 C1 C2 . . 120.4(7) ?
    C6 C1 N1 . . 124.6(6) ?
    C2 C1 N1 . . 115.0(7) ?
    C1 C2 C3 . . 118.3(9) ?
    C1 C2 H2 . . 120.8 ?
    C3 C2 H2 . . 120.8 ?
    C4 C3 C2 . . 120.2(7) ?
    C4 C3 H3 . . 119.9 ?
    C2 C3 H3 . . 119.9 ?
    C3 C4 C5 . . 121.6(8) ?
    C3 C4 H4 . . 119.2 ?
    C5 C4 H4 . . 119.2 ?
    C4 C5 C6 . . 119.5(10) ?
    C4 C5 H5 . . 120.2 ?
    C6 C5 H5 . . 120.2 ?
    C1 C6 C5 . . 120.0(8) ?
    C1 C6 H6 . . 120.0 ?
    C5 C6 H6 . . 120.0 ?
    N3 C7 N4 . . 110.8(6) ?
    N3 C7 N2 . . 129.4(6) ?
    N4 C7 N2 . . 119.8(5) ?
    C9 C8 N4 . . 107.5(6) ?
    C9 C8 H8 . . 126.2 ?
    N4 C8 H8 . . 126.2 ?
    C8 C9 N3 . . 110.7(6) ?
    C8 C9 H9 . . 124.7 ?
    N3 C9 H9 . . 124.7 ?
    N5 C10 N4 . . 110.9(4) ?
    N5 C10 H10A . . 109.5 ?
    N4 C10 H10A . . 109.5 ?
    N5 C10 H10B . . 109.5 ?
    N4 C10 H10B . . 109.5 ?
    H10A C10 H10B . . 108.0 ?
    C12 C11 N5 . . 105.6(6) ?
    C12 C11 H11 . . 127.2 ?
    N5 C11 H11 . . 127.2 ?
    C11 C12 N6 . . 111.3(7) ?
    C11 C12 H12 . . 124.4 ?
    N6 C12 H12 . . 124.4 ?
    N6 C13 N5 . . 111.0(6) ?
    N6 C13 N7 . . 130.4(6) ?
    N5 C13 N7 . . 118.5(5) ?
    C15 C14 C19 . . 121.1(7) ?
    C15 C14 N8 . . 115.2(7) ?
    C19 C14 N8 . . 123.7(6) ?
    C14 C15 C16 . . 120.8(9) ?
    C14 C15 H15 . . 119.6 ?
    C16 C15 H15 . . 119.6 ?
    C17 C16 C15 . . 117.5(9) ?
    C17 C16 H16 . . 121.3 ?
    C15 C16 H16 . . 121.3 ?
    C16 C17 C18 . . 122.6(9) ?
    C16 C17 H17 . . 118.7 ?
    C18 C17 H17 . . 118.7 ?
    C17 C18 C19 . . 119.2(10) ?
    C17 C18 H18 . . 120.4 ?
    C19 C18 H18 . . 120.4 ?
    C14 C19 C18 . . 118.9(8) ?
    C14 C19 H19 . . 120.6 ?
    C18 C19 H19 . . 120.6 ?
    F2 C20 F1 . . 113.5(11) ?
    F2 C20 F3 . . 104.5(10) ?
    F1 C20 F3 . . 103.1(9) ?
    F2 C20 S1 . . 111.3(8) ?
    F1 C20 S1 . . 111.7(6) ?
    F3 C20 S1 . . 112.2(7) ?
    N2 N1 C1 . . 114.6(6) ?
    N1 N2 C7 . . 113.0(5) ?
    C7 N3 C9 . . 104.6(5) ?
    C7 N3 Ag1 . . 120.7(4) ?
    C9 N3 Ag1 . . 134.2(4) ?
    C8 N4 C7 . . 106.4(6) ?
    C8 N4 C10 . . 127.6(5) ?
    C7 N4 C10 . . 125.6(5) ?
    C11 N5 C13 . . 106.4(5) ?
    C11 N5 C10 . . 126.1(5) ?
    C13 N5 C10 . . 127.3(5) ?
    C13 N6 C12 . . 105.6(6) ?
    C13 N6 Ag1 . 2_674 120.2(5) ?
    C12 N6 Ag1 . 2_674 133.3(5) ?
    N8 N7 C13 . . 112.0(5) ?
    N7 N8 C14 . . 114.9(6) ?
    O1 S1 O3 . . 112.9(6) ?
    O1 S1 O2 . . 117.1(7) ?
    O3 S1 O2 . . 113.8(6) ?
    O1 S1 C20 . . 103.1(5) ?
    O3 S1 C20 . . 104.5(5) ?
    O2 S1 C20 . . 103.4(5) ?
loop_
    _geom_torsion_atom_site_label_1
    _geom_torsion_atom_site_label_2
    _geom_torsion_atom_site_label_3
    _geom_torsion_atom_site_label_4
    _geom_torsion_site_symmetry_1
    _geom_torsion_site_symmetry_2
    _geom_torsion_site_symmetry_3
    _geom_torsion_site_symmetry_4
    _geom_torsion
    _geom_torsion_publ_flag
    C6 C1 C2 C3 . . . . -1.4(11) ?
    N1 C1 C2 C3 . . . . 179.9(6) ?
    C1 C2 C3 C4 . . . . 0.3(12) ?
    C2 C3 C4 C5 . . . . 1.3(12) ?
    C3 C4 C5 C6 . . . . -1.7(12) ?
    C2 C1 C6 C5 . . . . 1.0(10) ?
    N1 C1 C6 C5 . . . . 179.5(6) ?
    C4 C5 C6 C1 . . . . 0.6(11) ?
    N4 C8 C9 N3 . . . . -0.3(8) ?
    N5 C11 C12 N6 . . . . 0.2(9) ?
    C19 C14 C15 C16 . . . . 0.5(12) ?
    N8 C14 C15 C16 . . . . -178.8(7) ?
    C14 C15 C16 C17 . . . . -1.2(13) ?
    C15 C16 C17 C18 . . . . 1.1(15) ?
    C16 C17 C18 C19 . . . . -0.1(16) ?
    C15 C14 C19 C18 . . . . 0.5(12) ?
    N8 C14 C19 C18 . . . . 179.7(8) ?
    C17 C18 C19 C14 . . . . -0.6(14) ?
    C6 C1 N1 N2 . . . . 3.2(9) ?
    C2 C1 N1 N2 . . . . -178.2(6) ?
    C1 N1 N2 C7 . . . . -177.8(5) ?
    N3 C7 N2 N1 . . . . 2.4(8) ?
    N4 C7 N2 N1 . . . . -179.7(5) ?
    N4 C7 N3 C9 . . . . 0.8(6) ?
    N2 C7 N3 C9 . . . . 178.9(6) ?
    N4 C7 N3 Ag1 . . . . 174.6(4) ?
    N2 C7 N3 Ag1 . . . . -7.3(8) ?
    C8 C9 N3 C7 . . . . -0.3(7) ?
    C8 C9 N3 Ag1 . . . . -172.8(5) ?
    N6 Ag1 N3 C7 2_675 . . . -170.1(5) ?
    N6 Ag1 N3 C9 2_675 . . . 1.5(9) ?
    C9 C8 N4 C7 . . . . 0.8(7) ?
    C9 C8 N4 C10 . . . . 174.1(6) ?
    N3 C7 N4 C8 . . . . -1.0(7) ?
    N2 C7 N4 C8 . . . . -179.3(5) ?
    N3 C7 N4 C10 . . . . -174.5(5) ?
    N2 C7 N4 C10 . . . . 7.2(8) ?
    N5 C10 N4 C8 . . . . -91.0(8) ?
    N5 C10 N4 C7 . . . . 81.0(7) ?
    C12 C11 N5 C13 . . . . 0.3(7) ?
    C12 C11 N5 C10 . . . . 176.1(6) ?
    N6 C13 N5 C11 . . . . -0.8(7) ?
    N7 C13 N5 C11 . . . . -179.1(5) ?
    N6 C13 N5 C10 . . . . -176.5(5) ?
    N7 C13 N5 C10 . . . . 5.2(9) ?
    N4 C10 N5 C11 . . . . -88.1(7) ?
    N4 C10 N5 C13 . . . . 86.8(7) ?
    N5 C13 N6 C12 . . . . 0.9(7) ?
    N7 C13 N6 C12 . . . . 178.9(6) ?
    N5 C13 N6 Ag1 . . . 2_674 171.3(4) ?
    N7 C13 N6 Ag1 . . . 2_674 -10.6(9) ?
    C11 C12 N6 C13 . . . . -0.7(8) ?
    C11 C12 N6 Ag1 . . . 2_674 -169.3(5) ?
    N6 C13 N7 N8 . . . . -1.3(9) ?
    N5 C13 N7 N8 . . . . 176.7(5) ?
    C13 N7 N8 C14 . . . . -176.8(5) ?
    C15 C14 N8 N7 . . . . 170.3(6) ?
    C19 C14 N8 N7 . . . . -9.0(9) ?
    F2 C20 S1 O1 . . . . -177.9(10) ?
    F1 C20 S1 O1 . . . . 54.1(10) ?
    F3 C20 S1 O1 . . . . -61.1(9) ?
    F2 C20 S1 O3 . . . . 63.9(10) ?
    F1 C20 S1 O3 . . . . -64.1(10) ?
    F3 C20 S1 O3 . . . . -179.4(8) ?
    F2 C20 S1 O2 . . . . -55.5(11) ?
    F1 C20 S1 O2 . . . . 176.5(10) ?
    F3 C20 S1 O2 . . . . 61.3(10) ?
loop_
    _geom_hbond_atom_site_label_D
    _geom_hbond_atom_site_label_H
    _geom_hbond_atom_site_label_A
    _geom_hbond_site_symmetry_A
    _geom_hbond_distance_DH
    _geom_hbond_distance_HA
    _geom_hbond_distance_DA
    _geom_hbond_angle_DHA
    C10 H10B O1 3_465 0.97 2.50 3.285(10) 138.4
    C8 H8 O2 3_455 0.93 2.31 3.021(10) 132.5
data_global
_journal_date_recd_electronic     2011-08-20
_journal_date_accepted     2011-09-03
_journal_name_full     'Acta Crystallographica, Section E'
_journal_year     2011
_journal_volume     67
_journal_issue     10
_journal_page_first     m1424
_journal_page_last     m1425
_journal_paper_category     QM
_journal_coeditor_code     IM2314
_publ_contact_author     'Jin, Chuan-Ming'
_publ_contact_author_email     'jincm1999@yahoo.com'
_publ_contact_author_fax     '+86-714-6571396'
_publ_contact_author_phone     '+86-714-6574262'
_publ_section_title
;\
<i>catena</i>-Poly[[silver(I)-\m-bis{2-[(<i>E</i>)-phenyldiazenyl]-1<i>H</i>-\
imidazol-1-yl}methane] trifluoromethanesulfonate]
;
loop_
    _publ_author_name
    _publ_author_address
    'Wang, Tao'
;  Hubei Key Laboratory of Pollutant Analysis & Reuse Technology,
College of Chemistry and Environmental Engineering
Hubei Normal University, Huangshi, 435002
   People's Republic of China
;
    'Xu, Ji-Jun'
;  Hubei Key Laboratory of Pollutant Analysis & Reuse Technology,
College of Chemistry and Environmental Engineering
Hubei Normal University, Huangshi, 435002
   People's Republic of China
;
    'Jin, Chuan-Ming'
;  Hubei Key Laboratory of Pollutant Analysis & Reuse Technology,
College of Chemistry and Environmental Engineering
Hubei Normal University, Huangshi, 435002
   People's Republic of China
;
