# Supplementary material for: catena-Poly[[silver(I)-μ-bis­{2-[(E)-phenyl­diazen­yl]-1H-imidazol-1-yl}methane] trifluoro­methane­sulfonate]
Source: Acta Crystallogr Sect E Struct Rep Online. 2011 Sep 30;67(Pt 10):m1424–5. doi: 10.1107/S1600536811035951 (PMC3201363; doi:10.1107/S1600536811035951)
Supplement: Supplementary file 2 [file e-67-m1424-Isup2.hkl]

# 
# h,k,l, Fc-squared, Fo-squared, sigma(Fo-squared) and status flag 
# 
data_I
_shelx_title ' t in Pna2(1)' 
_shelx_refln_list_code          4 
_shelx_F_calc_maximum      285.63 
_exptl_crystal_F_000      1224.00 
_reflns_d_resolution_high  0.7485 
 
loop_ 
 _symmetry_equiv_pos_as_xyz 
 'x, y, z' 
 '-x, -y, z+1/2' 
 'x+1/2, -y+1/2, z' 
 '-x+1/2, y+1/2, z+1/2' 
 
_cell_length_a    16.0251 
_cell_length_b     8.4550 
_cell_length_c    17.2925 
_cell_angle_alpha  90.000 
_cell_angle_beta   90.000 
_cell_angle_gamma  90.000 
 
_shelx_F_squared_multiplier     1.000 
 
loop_ 
 _refln_index_h 
 _refln_index_k 
 _refln_index_l 
 _refln_F_squared_calc 
 _refln_F_squared_meas 
 _refln_F_squared_sigma 
 _refln_observed_status 
   0   0 -22      287.80      300.08     54.30 o 
   2   0 -22      281.54      297.01     69.18 o 
   4   0 -22      219.89      207.42     39.70 o 
   6   0 -22       91.72      112.70     21.11 o 
   1   1 -22      213.19      214.30     23.17 o 
   2   1 -22        4.67       29.59      7.60 o 
   3   1 -22      100.10      127.47     16.33 o 
   4   1 -22        6.50       11.40      7.68 o 
   5   1 -22      174.50      191.01     21.27 o 
   6   1 -22       28.60       43.95     10.99 o 
   0   2 -22       42.31       41.42     13.33 o 
   1   2 -22        2.00        4.26      6.64 o 
   2   2 -22       13.33       16.37      7.92 o 
   3   2 -22       30.40       54.06     10.85 o 
   4   2 -22       17.52       26.44      7.68 o 
   5   2 -22       48.12       53.52     12.47 o 
   1   3 -22       17.33       30.18      8.14 o 
   2   3 -22       16.05       28.10      8.15 o 
   2   0 -21       17.81       27.38     20.73 o 
   4   0 -21      221.52      203.82     32.99 o 
   6   0 -21      159.40      161.99     26.34 o 
   8   0 -21      126.25      194.58     30.25 o 
   0   1 -21      252.67      255.88     34.45 o 
   1   1 -21       43.29       62.37     10.70 o 
   2   1 -21      142.90      152.93     18.74 o 
   3   1 -21       96.34      120.93     15.59 o 
   4   1 -21       98.67      101.21     14.22 o 
   5   1 -21       96.20      124.83     16.11 o 
   6   1 -21       39.85       36.95      8.60 o 
   7   1 -21       75.49       87.98     13.35 o 
   8   1 -21        5.24       24.27      9.41 o 
   1   2 -21      355.22      331.00     27.16 o 
   2   2 -21       78.74       98.44     14.07 o 
   3   2 -21      235.43      250.14     24.42 o 
   4   2 -21       19.37       13.32      6.49 o 
   5   2 -21      136.96      110.41     15.70 o 
   6   2 -21       12.04       24.81      8.62 o 
   7   2 -21       37.70       29.19     10.05 o 
   0   3 -21      362.77      385.13     36.60 o 
   1   3 -21       15.50        2.13      6.85 o 
   2   3 -21      171.52      176.59     19.24 o 
   3   3 -21        0.43       18.91      6.53 o 
   4   3 -21       85.99       89.02     13.00 o 
   5   3 -21       49.82       52.50     12.39 o 
   6   3 -21      128.49      132.96     20.78 o 
   1   4 -21       49.94       65.35     12.30 o 
   2   4 -21        8.67       21.24      9.52 o 
   3   4 -21       25.18       20.97      8.75 o 
   4   4 -21       91.63       93.39     41.45 o 
   0   0 -20      801.99      799.25     67.14 o 
   2   0 -20      734.38      703.60     45.20 o 
   4   0 -20      433.90      413.16     36.56 o 
   6   0 -20      242.57      241.02     32.40 o 
   8   0 -20       31.97       43.37     15.06 o 
  10   0 -20       50.83       71.23     25.10 o 
   1   1 -20      429.61      411.68     23.72 o 
   2   1 -20        6.24       17.05      6.43 o 
   3   1 -20      269.52      303.29     25.61 o 
   4   1 -20       20.95       42.34      8.42 o 
   5   1 -20      225.58      238.03     22.95 o 
   6   1 -20      113.69      133.74     16.71 o 
   7   1 -20      132.53      122.02     16.60 o 
   8   1 -20      162.28      157.03     21.67 o 
   9   1 -20        1.53       11.04      7.62 o 
  10   1 -20       52.08       37.82      9.61 o 
   0   2 -20        3.47       17.68      9.69 o 
   1   2 -20       48.55       61.98     10.31 o 
   2   2 -20       62.84       82.23     12.38 o 
   3   2 -20       69.27       93.24     13.55 o 
   4   2 -20       84.22       97.30     14.20 o 
   5   2 -20       83.37       97.84     13.35 o 
   6   2 -20      131.99      158.19     18.29 o 
   7   2 -20      326.82      347.17     32.79 o 
   8   2 -20       26.26       60.97     14.25 o 
   9   2 -20      212.95      266.42     29.34 o 
   1   3 -20       59.39       91.87     13.66 o 
   2   3 -20      109.88      114.96     15.38 o 
   3   3 -20       13.98       32.04     11.21 o 
   4   3 -20       49.56       48.59      9.81 o 
   5   3 -20       37.59       53.53     12.74 o 
   6   3 -20      101.89       84.57     15.14 o 
   7   3 -20       16.66       26.69     13.43 o 
   8   3 -20      298.63      321.68     32.22 o 
   0   4 -20      226.93      223.39     31.59 o 
   1   4 -20       74.33       80.48     12.57 o 
   2   4 -20      101.89      107.45     17.44 o 
   3   4 -20       57.22       78.15     14.41 o 
   4   4 -20       99.21       82.13     15.21 o 
   5   4 -20       11.16       28.59      8.71 o 
   6   4 -20       61.21       46.02     10.34 o 
   7   4 -20       58.22       59.27     16.58 o 
   1   5 -20      156.57      178.38     19.04 o 
   2   5 -20       21.30       40.23     11.43 o 
   3   5 -20      114.53      133.83     19.13 o 
   4   5 -20        2.62       13.52      7.87 o 
   2   0 -19      568.82      524.19     72.69 o 
   4   0 -19      577.68      537.90     39.01 o 
   6   0 -19      210.35      210.38     29.72 o 
   8   0 -19      256.79      299.65     29.30 o 
  10   0 -19      253.52      255.13     48.46 o 
  12   0 -19      245.69      221.85     45.54 o 
   0   1 -19      582.92      582.47     40.21 o 
   1   1 -19      128.02      147.82     17.22 o 
   2   1 -19      321.09      341.48     24.43 o 
   3   1 -19      196.02      236.05     22.48 o 
   4   1 -19       87.26       97.12     13.42 o 
   5   1 -19      153.07      188.49     20.15 o 
   6   1 -19       31.31       45.33      8.76 o 
   7   1 -19      151.25      181.16     19.05 o 
   8   1 -19        8.39       25.96     12.82 o 
   9   1 -19      290.84      327.11     27.87 o 
  10   1 -19        4.50        2.69      7.09 o 
  11   1 -19      221.06      213.35     24.55 o 
   1   2 -19      524.16      476.90     25.54 o 
   2   2 -19       14.13       29.53      7.27 o 
   3   2 -19      572.21      574.70     27.80 o 
   4   2 -19       11.80       17.19      8.92 o 
   5   2 -19      299.58      279.78     23.43 o 
   6   2 -19       63.24       78.29     12.40 o 
   7   2 -19        8.23       35.47     11.23 o 
   8   2 -19       80.11       99.67     15.21 o 
   9   2 -19       50.73       37.32     11.00 o 
  10   2 -19       57.30      106.71     18.47 o 
  11   2 -19      109.26       82.62     19.61 o 
   0   3 -19      376.57      417.45     34.42 o 
   1   3 -19       35.99       50.44     10.00 o 
   2   3 -19      436.37      411.88     23.33 o 
   3   3 -19       54.76       44.25      9.14 o 
   4   3 -19      443.43      359.91     24.22 o 
   5   3 -19       13.18       26.49      7.91 o 
   6   3 -19      124.69      126.46     18.42 o 
   7   3 -19       12.54       30.45      9.61 o 
   8   3 -19       16.90       15.72     17.49 o 
   9   3 -19       32.88       32.79     13.32 o 
  10   3 -19       67.84       75.55     14.74 o 
   1   4 -19       87.41       82.74     12.87 o 
   2   4 -19      225.28      265.12     21.91 o 
   3   4 -19      133.41      202.65     27.74 o 
   4   4 -19       50.58       71.36     11.74 o 
   5   4 -19      159.09      140.23     17.31 o 
   6   4 -19       29.81       48.18      9.39 o 
   7   4 -19        4.05       22.94     10.74 o 
   8   4 -19      157.24      182.14     19.95 o 
   9   4 -19        1.39       17.36      9.32 o 
   0   5 -19        3.18       41.18     12.73 o 
   1   5 -19       40.25       29.70      9.41 o 
   2   5 -19       10.48       12.90      7.02 o 
   3   5 -19       98.39      123.14     14.67 o 
   4   5 -19        1.21       16.20      7.86 o 
   5   5 -19       57.12       56.10     11.18 o 
   6   5 -19       28.59       33.23     12.72 o 
   7   5 -19      105.90      114.27     15.00 o 
   1   6 -19      106.54      118.67     14.12 o 
   2   6 -19       36.65       37.95      8.76 o 
   3   6 -19       18.68       38.52      7.29 o 
   4   6 -19       28.07       29.96      9.44 o 
   0   0 -18      475.93      402.25     46.12 o 
   2   0 -18     1030.82     1011.47     51.80 o 
   4   0 -18      885.17      701.66     43.02 o 
   6   0 -18      147.48      147.51     25.17 o 
   8   0 -18      189.04      219.74     29.65 o 
  10   0 -18      176.85      109.76     32.11 o 
  12   0 -18      143.61      158.80     39.12 o 
   1   1 -18      682.28      604.35     28.28 o 
   2   1 -18      135.78      149.79     17.22 o 
   3   1 -18      584.68      606.12     28.37 o 
   4   1 -18      171.56      189.36     20.13 o 
   5   1 -18      240.32      236.80     21.64 o 
   6   1 -18      134.05      155.22     17.63 o 
   7   1 -18      108.38      122.48     15.50 o 
   8   1 -18      194.46      212.52     20.41 o 
   9   1 -18       98.33       87.82     15.15 o 
  10   1 -18      141.10      172.68     24.88 o 
  11   1 -18       38.46       46.87     10.59 o 
  12   1 -18       51.09       53.47     15.06 o 
  13   1 -18       76.51       68.26     15.57 o 
   0   2 -18      143.63      111.91     21.01 o 
   1   2 -18       33.44       29.50      8.76 o 
   2   2 -18      147.46      192.46     19.87 o 
   3   2 -18      101.06      127.12     15.82 o 
   4   2 -18      132.61      167.49     18.67 o 
   5   2 -18      736.07      693.29     33.29 o 
   6   2 -18        1.32       13.74     12.97 o 
   7   2 -18      533.45      503.19     30.66 o 
   8   2 -18        1.87        2.22     10.29 o 
   9   2 -18      137.67      154.09     20.42 o 
  10   2 -18       22.31       41.25     10.11 o 
  11   2 -18      214.59      242.05     38.61 o 
  12   2 -18       52.85       61.15     12.32 o 
   1   3 -18       90.04      108.94     14.89 o 
   2   3 -18       96.37       89.57     13.47 o 
   3   3 -18       21.65       38.98      8.22 o 
   4   3 -18      402.98      402.93     23.83 o 
   5   3 -18       54.75       62.68     10.42 o 
   6   3 -18      537.53      519.72     31.09 o 
   7   3 -18       55.60       64.97     10.43 o 
   8   3 -18      210.23      171.29     19.05 o 
   9   3 -18       23.86       34.59      9.10 o 
  10   3 -18      162.37      194.50     19.88 o 
  11   3 -18        2.94       28.17      9.75 o 
  12   3 -18      142.51      142.39     19.99 o 
   0   4 -18      249.53      280.04     27.16 o 
   1   4 -18       10.92       28.90      6.66 o 
   2   4 -18      227.90      229.15     17.14 o 
   3   4 -18       13.33       27.62      6.48 o 
   4   4 -18      213.79      257.68     23.43 o 
   5   4 -18      154.29      159.55     18.74 o 
   6   4 -18      139.03      127.47     16.48 o 
   7   4 -18       75.88      111.54     14.67 o 
   8   4 -18       27.76       33.70      8.87 o 
   9   4 -18       71.78       41.60     12.76 o 
  10   4 -18       28.64       36.63      9.74 o 
  11   4 -18       66.76       95.46     19.82 o 
   1   5 -18      156.73      193.52     16.12 o 
   2   5 -18       10.86       14.29      6.37 o 
   3   5 -18      252.24      281.05     21.78 o 
   4   5 -18       19.72       32.52      9.06 o 
   5   5 -18      152.57      147.73     18.12 o 
   6   5 -18       15.46       33.84      9.52 o 
   7   5 -18       78.75       93.29     13.95 o 
   8   5 -18        2.37       15.43      8.88 o 
   9   5 -18       44.34       49.50     18.06 o 
   0   6 -18       26.10       34.44      9.79 o 
   1   6 -18       25.42       39.97      7.77 o 
   2   6 -18      103.51      126.28     14.55 o 
   3   6 -18       15.01       31.75      7.78 o 
   4   6 -18      101.82      150.82     17.58 o 
   5   6 -18       10.56       23.43      8.17 o 
   6   6 -18       33.89       39.49     11.22 o 
   7   6 -18       57.43      119.68     33.86 o 
   1   7 -18       12.70       20.86     10.70 o 
   2   0 -17      525.15      520.56     35.92 o 
   4   0 -17      974.98      875.03     47.04 o 
   6   0 -17      617.81      557.46     37.97 o 
   8   0 -17      697.32      626.95     49.04 o 
  10   0 -17      389.53      372.00     32.68 o 
  12   0 -17      187.33      147.71     37.95 o 
  14   0 -17      106.69       91.08     27.44 o 
   0   1 -17      461.56      461.24     54.00 o 
   1   1 -17       87.41      104.44     14.08 o 
   2   1 -17      435.86      409.28     23.42 o 
   3   1 -17      319.69      327.28     21.73 o 
   4   1 -17      419.08      378.07     21.88 o 
   5   1 -17      521.29      513.18     25.41 o 
   6   1 -17      119.16      119.35     15.33 o 
   7   1 -17      415.74      393.63     23.66 o 
   8   1 -17       65.98       67.73     10.84 o 
   9   1 -17      394.05      353.05     27.42 o 
  10   1 -17       16.01       15.67      7.26 o 
  11   1 -17      205.47      246.33     25.87 o 
  12   1 -17       12.32       11.68      9.69 o 
  13   1 -17      131.83      123.91     22.28 o 
  14   1 -17       31.23       56.05     18.10 o 
   1   2 -17     1009.47      867.77     33.12 o 
   2   2 -17       48.90       90.27     12.91 o 
   3   2 -17      978.31      880.71     33.65 o 
   4   2 -17       47.11       80.53     12.22 o 
   5   2 -17      240.57      237.83     21.18 o 
   6   2 -17       75.70      126.97     15.39 o 
   7   2 -17       30.54       30.35      8.06 o 
   8   2 -17      256.01      270.66     34.62 o 
   9   2 -17      517.71      477.39     40.42 o 
  10   2 -17       33.98       48.62     11.03 o 
  11   2 -17       29.19       22.32     13.87 o 
  12   2 -17       10.19       10.08      7.49 o 
  13   2 -17       95.92      120.98     21.26 o 
   0   3 -17      857.58      774.00     35.46 o 
   1   3 -17      182.98      176.63     14.84 o 
   2   3 -17     1093.33      941.29     29.57 o 
   3   3 -17      233.59      249.45     17.35 o 
   4   3 -17      167.37      191.95     17.28 o 
   5   3 -17        0.53       14.00      5.06 o 
   6   3 -17       44.39       53.97     10.43 o 
   7   3 -17       24.98       36.87      8.54 o 
   8   3 -17      378.73      393.00     25.68 o 
   9   3 -17       82.61       90.57     13.33 o 
  10   3 -17      125.05      105.77     14.88 o 
  11   3 -17       59.81       57.29     11.54 o 
  12   3 -17       51.25       58.27     23.56 o 
  13   3 -17       19.48       28.96      9.76 o 
   1   4 -17      371.37      358.74     18.74 o 
   2   4 -17      243.00      244.24     17.92 o 
   3   4 -17      228.27      203.65     16.50 o 
   4   4 -17      172.28      215.02     20.94 o 
   5   4 -17       28.92       32.93      7.35 o 
   6   4 -17       85.12      100.00     13.86 o 
   7   4 -17       35.10       43.95      8.98 o 
   8   4 -17       60.77       81.29     12.84 o 
   9   4 -17      143.62      150.91     20.18 o 
  10   4 -17      266.79      284.18     29.89 o 
  11   4 -17       19.11       21.73      9.19 o 
  12   4 -17       83.42       86.39     18.99 o 
   0   5 -17       81.78      102.62     16.76 o 
   1   5 -17       28.83       28.07      6.70 o 
   2   5 -17        4.81        7.19      5.32 o 
   3   5 -17      127.13      136.41     15.05 o 
   4   5 -17       25.32       37.79      7.46 o 
   5   5 -17      281.32      310.58     25.80 o 
   6   5 -17       24.00       22.98      8.17 o 
   7   5 -17       90.52      111.75     14.58 o 
   8   5 -17        1.35       11.61     10.86 o 
   9   5 -17      103.41      111.97     17.17 o 
  10   5 -17       21.55       17.49      9.22 o 
   1   6 -17       26.31       39.33      7.48 o 
   2   6 -17        2.57       11.06      6.30 o 
   3   6 -17       66.09       74.81     11.40 o 
   4   6 -17       42.72       69.71      9.60 o 
   5   6 -17       85.94      106.33     15.20 o 
   6   6 -17       87.29       77.95     25.94 o 
   7   6 -17       19.42        9.55      8.28 o 
   8   6 -17       48.64       75.41     14.30 o 
   0   7 -17       21.37       33.27     14.02 o 
   1   7 -17        2.71       11.36      8.35 o 
   2   7 -17       82.79      123.98     13.80 o 
   3   7 -17        7.97       36.26      8.65 o 
   4   7 -17      102.29       98.42     14.55 o 
   5   7 -17       16.48       19.27      9.03 o 
   0   0 -16     1950.54     1983.82     95.75 o 
   2   0 -16     1187.13     1094.82     50.54 o 
   4   0 -16      826.38      800.62     43.54 o 
   6   0 -16     1210.06     1049.22     50.54 o 
   8   0 -16      287.11      268.94     38.24 o 
  10   0 -16      198.19      219.46     28.17 o 
  12   0 -16       40.01       41.45     20.43 o 
  14   0 -16      343.81      304.75     51.38 o 
   1   1 -16     1762.52     1696.71     65.48 o 
   2   1 -16       67.32       80.29     12.34 o 
   3   1 -16      201.14      257.49     20.76 o 
   4   1 -16      287.08      307.21     21.71 o 
   5   1 -16      671.29      614.44     27.19 o 
   6   1 -16      630.85      563.35     25.79 o 
   7   1 -16      634.34      588.29     32.61 o 
   8   1 -16      345.32      361.13     21.92 o 
   9   1 -16      146.31      129.40     18.20 o 
  10   1 -16      135.96      194.67     22.45 o 
  11   1 -16        6.04       11.11     12.25 o 
  12   1 -16      101.26      124.12     23.26 o 
  13   1 -16       58.14       42.84     16.69 o 
  14   1 -16       33.03       42.03     17.51 o 
  15   1 -16      253.68      213.09     42.03 o 
   0   2 -16     1081.19     1133.63     40.44 o 
   1   2 -16       22.06       35.18      6.89 o 
   2   2 -16      226.54      210.57     16.93 o 
   3   2 -16       85.09      110.91     12.77 o 
   4   2 -16       20.01       32.63      7.38 o 
   5   2 -16     1444.35     1368.04     35.87 o 
   6   2 -16       81.83      114.03     12.45 o 
   7   2 -16     1350.44     1202.39     33.98 o 
   8   2 -16        4.64       10.22      6.52 o 
   9   2 -16      250.73      288.01     23.47 o 
  10   2 -16       32.50       48.44      9.54 o 
  11   2 -16      343.92      337.31     24.01 o 
  12   2 -16       21.31       27.82      8.80 o 
  13   2 -16      176.73      197.53     23.09 o 
  14   2 -16       63.11       59.26     14.71 o 
   1   3 -16      160.65      188.50     14.97 o 
   2   3 -16       55.52       56.82      8.61 o 
   3   3 -16      167.37      167.28     14.20 o 
   4   3 -16      562.28      585.08     23.77 o 
   5   3 -16      215.97      238.40     17.61 o 
   6   3 -16      611.98      582.48     27.27 o 
   7   3 -16       55.09       63.38     10.77 o 
   8   3 -16      441.48      436.13     23.85 o 
   9   3 -16       74.72       99.69     16.77 o 
  10   3 -16      271.80      283.87     23.95 o 
  11   3 -16       48.48       68.91     12.35 o 
  12   3 -16      247.19      260.19     27.69 o 
  13   3 -16        9.91       24.71      9.81 o 
  14   3 -16       80.12       90.89     15.25 o 
   0   4 -16      501.46      487.66     28.25 o 
   1   4 -16       29.49       36.57      6.74 o 
   2   4 -16      258.14      280.37     17.63 o 
   3   4 -16        8.52       15.06      5.66 o 
   4   4 -16      386.43      375.11     18.44 o 
   5   4 -16       51.75       86.34     12.81 o 
   6   4 -16      153.31      171.23     18.47 o 
   7   4 -16      376.31      397.23     27.56 o 
   8   4 -16       65.96       64.98     11.01 o 
   9   4 -16      106.27      151.77     21.03 o 
  10   4 -16        6.67       18.33      7.82 o 
  11   4 -16       81.38      103.50     17.40 o 
  12   4 -16       62.75       79.08     14.28 o 
  13   4 -16       51.30       71.15     14.83 o 
   1   5 -16      365.05      366.63     19.37 o 
   2   5 -16       50.42       72.68     10.75 o 
   3   5 -16      261.00      253.79     20.73 o 
   4   5 -16       56.05       47.30      9.00 o 
   5   5 -16      207.46      219.94     21.46 o 
   6   5 -16       20.03       39.17      8.95 o 
   7   5 -16      147.11      162.64     18.21 o 
   8   5 -16       51.26       53.62     12.54 o 
   9   5 -16       24.11       15.00      9.52 o 
  10   5 -16       11.49       35.32     11.35 o 
  11   5 -16       58.84       61.46     12.39 o 
  12   5 -16        5.14       25.75     11.72 o 
   0   6 -16      226.02      247.54     25.96 o 
   1   6 -16        8.73        8.90      5.86 o 
   2   6 -16      144.45      161.34     16.42 o 
   3   6 -16        6.77        9.34      6.22 o 
   4   6 -16      111.44      133.57     14.85 o 
   5   6 -16       57.82       58.31     10.65 o 
   6   6 -16       17.94       37.63     10.94 o 
   7   6 -16       25.85       46.01     11.29 o 
   8   6 -16       20.71       30.15     10.07 o 
   9   6 -16       52.25       54.03     11.16 o 
  10   6 -16       11.66       41.52     13.19 o 
   1   7 -16      108.91       91.42     13.38 o 
   2   7 -16       85.20       73.20     10.28 o 
   3   7 -16       22.11       34.01     11.63 o 
   4   7 -16      161.56      165.03     19.80 o 
   5   7 -16        8.17       12.63      8.21 o 
   6   7 -16       94.44       93.01     34.15 o 
   7   7 -16        2.72       16.97     11.78 o 
   0   8 -16       13.52       29.19     16.93 o 
   1   8 -16        1.60       15.36      8.04 o 
   2   8 -16        3.54       16.68      9.57 o 
   2   0 -15     1058.35      990.67     46.43 o 
   4   0 -15      217.67      241.39     27.62 o 
   6   0 -15     1331.09     1422.04     56.90 o 
   8   0 -15     1838.20     1765.18     69.47 o 
  10   0 -15      745.95      652.01     39.11 o 
  12   0 -15      331.64      324.60     49.62 o 
  14   0 -15      169.72      148.29     35.03 o 
   0   1 -15     1295.54     1248.89     52.41 o 
   1   1 -15      894.12      866.55     30.71 o 
   2   1 -15      683.26      618.55     26.07 o 
   3   1 -15      425.58      454.40     19.19 o 
   4   1 -15      270.98      248.14     16.36 o 
   5   1 -15      461.44      467.94     19.84 o 
   6   1 -15      889.12      792.01     32.78 o 
   7   1 -15      911.30      906.08     28.49 o 
   8   1 -15      280.12      259.78     17.66 o 
   9   1 -15      521.93      541.44     22.30 o 
  10   1 -15       16.43       31.71      8.03 o 
  11   1 -15      355.73      375.56     20.82 o 
  12   1 -15       34.00       43.29      8.65 o 
  13   1 -15      250.19      319.03     26.63 o 
  14   1 -15       53.07       50.34     15.89 o 
  15   1 -15       74.55      118.15     28.90 o 
  16   1 -15       47.02       82.54     17.10 o 
   1   2 -15     2248.71     2023.18     36.97 o 
   2   2 -15      926.97      821.31     23.78 o 
   3   2 -15      946.40      749.04     22.78 o 
   4   2 -15       47.20       54.68      9.00 o 
   5   2 -15     1053.19      937.49     34.52 o 
   6   2 -15        4.03        8.48      5.32 o 
   7   2 -15      818.14      720.21     25.80 o 
   8   2 -15      167.16      235.42     20.73 o 
   9   2 -15       96.30       90.57     13.47 o 
  10   2 -15      115.81      108.19     14.64 o 
  11   2 -15       21.79       16.19      6.86 o 
  12   2 -15       44.12       74.47     11.40 o 
  13   2 -15      173.12      179.78     22.04 o 
  14   2 -15       26.62       68.48     16.68 o 
  15   2 -15      107.76      113.54     21.26 o 
   0   3 -15     2726.51     2332.91     70.74 o 
   1   3 -15      100.26      116.41     12.02 o 
   2   3 -15     1162.95     1001.19     27.29 o 
   3   3 -15      197.69      206.76     15.35 o 
   4   3 -15      845.66      732.66     23.52 o 
   5   3 -15       92.03      124.59     13.31 o 
   6   3 -15     1249.22     1134.16     37.45 o 
   7   3 -15       64.68       55.05     10.20 o 
   8   3 -15      175.79      184.57     19.38 o 
   9   3 -15      173.14      146.88     17.20 o 
  10   3 -15        9.41        6.35      8.60 o 
  11   3 -15       18.31       38.93     10.51 o 
  12   3 -15      135.25      116.05     16.65 o 
  13   3 -15        9.63       13.90     10.84 o 
  14   3 -15      162.35      143.64     20.27 o 
  15   3 -15        4.34        8.17     15.76 o 
   1   4 -15      820.43      807.54     25.13 o 
   2   4 -15      194.74      221.30     16.15 o 
   3   4 -15       60.27       70.71      9.70 o 
   4   4 -15      223.77      205.31     15.75 o 
   5   4 -15      387.95      361.31     26.71 o 
   6   4 -15      183.53      185.38     19.00 o 
   7   4 -15      183.49      206.12     20.65 o 
   8   4 -15      364.66      364.93     22.49 o 
   9   4 -15       17.47       29.94      9.85 o 
  10   4 -15      205.23      229.11     27.60 o 
  11   4 -15       16.96       24.23     11.77 o 
  12   4 -15       98.67       96.07     15.73 o 
  13   4 -15       54.46       65.18     14.50 o 
  14   4 -15       57.54       46.05     13.33 o 
   0   5 -15      239.63      199.25     22.66 o 
   1   5 -15       25.32       35.74      6.74 o 
   2   5 -15       19.26       27.37      6.21 o 
   3   5 -15      207.45      255.79     20.20 o 
   4   5 -15       80.76       67.61     11.54 o 
   5   5 -15       79.55      105.85     14.71 o 
   6   5 -15       78.63      102.80     14.16 o 
   7   5 -15      339.01      349.57     23.57 o 
   8   5 -15       23.11       44.04     10.73 o 
   9   5 -15      331.00      315.25     27.23 o 
  10   5 -15       21.64       19.98      8.33 o 
  11   5 -15      124.39      130.72     22.69 o 
  12   5 -15        3.95       10.69     10.71 o 
  13   5 -15      119.35      140.87     23.90 o 
   1   6 -15       30.39       36.26      8.07 o 
   2   6 -15       42.86       44.97      8.70 o 
   3   6 -15      115.27      158.31     15.85 o 
   4   6 -15       22.97       30.86      7.79 o 
   5   6 -15       42.77       41.25      9.17 o 
   6   6 -15      139.53      158.63     21.87 o 
   7   6 -15       21.72       30.02      9.14 o 
   8   6 -15      173.88      173.90     23.37 o 
   9   6 -15       21.56       64.22     16.30 o 
  10   6 -15       35.07       58.90     15.62 o 
  11   6 -15        2.40        5.47     10.80 o 
   0   7 -15      159.55      160.77     26.80 o 
   1   7 -15       11.86       42.07      7.66 o 
   2   7 -15      175.72      199.20     18.81 o 
   3   7 -15        8.05        4.83      5.54 o 
   4   7 -15       44.12       57.57     11.33 o 
   5   7 -15        8.20       25.97     18.68 o 
   6   7 -15        9.35       37.05     12.30 o 
   7   7 -15       34.90       37.63     13.60 o 
   8   7 -15       32.73       35.06     23.94 o 
   9   7 -15        9.26       29.90     11.36 o 
   1   8 -15      105.52      118.60     19.80 o 
   2   8 -15        4.52       13.69      9.10 o 
   3   8 -15       42.87       55.34     12.46 o 
   4   8 -15        4.91       25.98      9.99 o 
   5   8 -15       10.11       15.96     10.38 o 
   0   0 -14     1780.47     1553.54     78.23 o 
   2   0 -14     2864.86     2574.99     71.60 o 
   4   0 -14     2520.47     2204.84     80.86 o 
   6   0 -14     1034.00     1049.20     48.75 o 
   8   0 -14      458.42      361.07     22.21 o 
  10   0 -14       95.30       96.13     14.78 o 
  12   0 -14      648.65      524.08     35.69 o 
  14   0 -14       33.35       84.79     17.32 o 
  16   0 -14       17.36       58.38     23.35 o 
   1   1 -14      792.23      738.11     20.58 o 
   2   1 -14      569.64      510.98     18.23 o 
   3   1 -14     1819.37     1640.42     50.63 o 
   4   1 -14      121.49      122.76     12.26 o 
   5   1 -14     1564.48     1287.76     31.91 o 
   6   1 -14       49.20       56.89      8.98 o 
   7   1 -14      475.71      474.05     19.88 o 
   8   1 -14      977.66      900.39     32.91 o 
   9   1 -14       27.52       23.83      6.25 o 
  10   1 -14      562.53      518.32     24.66 o 
  11   1 -14      345.56      305.88     20.57 o 
  12   1 -14       98.17      110.74     14.33 o 
  13   1 -14      129.72      148.53     19.87 o 
  14   1 -14       93.93      133.52     23.61 o 
  15   1 -14       41.19       79.73     16.95 o 
  16   1 -14       17.94       27.11     13.00 o 
   0   2 -14       51.28       67.32     11.56 o 
   1   2 -14      502.55      469.82     17.30 o 
   2   2 -14      189.93      195.39     13.57 o 
   3   2 -14      227.46      250.02     14.18 o 
   4   2 -14      424.17      440.54     18.97 o 
   5   2 -14      460.07      451.78     19.23 o 
   6   2 -14      331.46      338.52     17.93 o 
   7   2 -14     1775.08     1631.47     37.44 o 
   8   2 -14       13.25       17.28      7.04 o 
   9   2 -14     1386.57     1203.66     46.47 o 
  10   2 -14       26.68       18.66      6.99 o 
  11   2 -14      440.70      418.91     28.23 o 
  12   2 -14      129.76      142.91     17.10 o 
  13   2 -14      193.90      186.89     22.45 o 
  14   2 -14       19.51       64.66     17.93 o 
  15   2 -14      128.08      130.83     24.85 o 
  16   2 -14       11.17       11.09     17.51 o 
   1   3 -14      625.85      570.78     19.86 o 
   2   3 -14      362.71      395.55     16.74 o 
   3   3 -14      149.64      162.28     13.36 o 
   4   3 -14     1037.49      940.29     29.07 o 
   5   3 -14      594.41      574.47     22.33 o 
   6   3 -14      398.83      396.42     18.89 o 
   7   3 -14      379.16      393.06     21.66 o 
   8   3 -14     1174.13     1058.85     46.37 o 
   9   3 -14       18.35       23.36      7.27 o 
  10   3 -14      570.99      546.07     26.54 o 
  11   3 -14        2.00        6.50      7.69 o 
  12   3 -14      217.34      209.24     24.25 o 
  13   3 -14       14.94       23.77     12.21 o 
  14   3 -14      171.73      199.85     23.70 o 
  15   3 -14       50.00       64.13     14.24 o 
  16   3 -14       37.47       62.47     21.60 o 
   0   4 -14     1323.50     1138.11     41.17 o 
   1   4 -14      607.32      567.57     20.63 o 
   2   4 -14      455.11      424.75     18.04 o 
   3   4 -14      494.90      446.25     20.23 o 
   4   4 -14     1603.44     1468.93     33.38 o 
   5   4 -14       83.20       70.81     11.24 o 
   6   4 -14      519.70      465.76     34.80 o 
   7   4 -14      115.22      139.37     16.63 o 
   8   4 -14       15.15       26.35      7.51 o 
   9   4 -14      261.10      260.63     26.65 o 
  10   4 -14       75.99       72.13     13.88 o 
  11   4 -14      181.00      224.28     25.70 o 
  12   4 -14       28.05       40.49     11.90 o 
  13   4 -14      178.27      168.66     28.02 o 
  14   4 -14       88.55       67.95     19.56 o 
  15   4 -14       61.41       77.89     22.48 o 
   1   5 -14      885.59      757.48     34.64 o 
   2   5 -14       86.02       87.93     10.63 o 
   3   5 -14      579.49      585.19     24.12 o 
   4   5 -14       80.32       69.67      9.96 o 
   5   5 -14      333.29      321.95     23.13 o 
   6   5 -14       78.35       77.93     12.55 o 
   7   5 -14       82.00       97.07     13.59 o 
   8   5 -14       21.85       46.24     11.58 o 
   9   5 -14       42.46       49.73     11.58 o 
  10   5 -14       47.19       35.95     10.13 o 
  11   5 -14       85.84       81.95     18.75 o 
  12   5 -14       10.85       51.75     13.55 o 
  13   5 -14       83.61       78.28     24.23 o 
  14   5 -14       27.09       28.12     12.62 o 
   0   6 -14      566.29      506.31     47.72 o 
   1   6 -14       18.28       22.80      7.57 o 
   2   6 -14      330.00      327.62     22.99 o 
   3   6 -14       18.97       33.35     10.33 o 
   4   6 -14      108.32      103.88     12.97 o 
   5   6 -14       19.62       24.47      7.31 o 
   6   6 -14       39.50       64.35     12.79 o 
   7   6 -14      266.81      276.74     28.50 o 
   8   6 -14       10.69       15.38      8.83 o 
   9   6 -14       72.59       60.54     16.27 o 
  10   6 -14        9.97       10.20     11.36 o 
  11   6 -14       17.69       12.92     16.35 o 
  12   6 -14       12.33       23.58     12.26 o 
   1   7 -14       48.08       40.91      8.46 o 
   2   7 -14       44.71       51.02      9.01 o 
   3   7 -14       38.94       55.10      9.11 o 
   4   7 -14        5.72       11.70      8.40 o 
   5   7 -14       25.22       47.71     14.17 o 
   6   7 -14       48.42       67.26     17.21 o 
   7   7 -14       11.47       22.51     20.14 o 
   8   7 -14      174.78      176.38     29.93 o 
   9   7 -14        3.14       11.81      9.88 o 
  10   7 -14       46.86       15.67     23.06 o 
   0   8 -14      153.04      141.48     23.85 o 
   1   8 -14       54.38       50.78     15.93 o 
   2   8 -14       15.17       21.87     15.35 o 
   3   8 -14       23.91       48.88     14.55 o 
   4   8 -14       24.29       39.63     11.73 o 
   5   8 -14        5.37       15.25     16.06 o 
   6   8 -14       27.22       31.15     13.18 o 
   7   8 -14      115.68      128.01     31.53 o 
   2   0 -13      338.52      330.15     20.98 o 
   4   0 -13     3168.17     2959.65     73.42 o 
   6   0 -13      758.47      684.58     29.78 o 
   8   0 -13     1055.75     1043.52     36.47 o 
  10   0 -13     2388.55     2166.50     68.82 o 
  12   0 -13      845.61      707.36     54.30 o 
  14   0 -13      258.33      211.10     28.86 o 
  16   0 -13      225.11      291.33     51.96 o 
   0   1 -13     1030.61      979.88     32.51 o 
   1   1 -13      127.02      138.12     10.77 o 
   2   1 -13     1256.34     1130.67     24.72 o 
   3   1 -13      752.27      658.34     24.50 o 
   4   1 -13      935.31      803.32     24.00 o 
   5   1 -13     1757.31     1595.00     41.22 o 
   6   1 -13      292.46      297.93     15.61 o 
   7   1 -13      428.95      438.85     18.44 o 
   8   1 -13      162.24      183.58     14.87 o 
   9   1 -13     1145.32     1018.59     29.11 o 
  10   1 -13      250.85      252.68     22.25 o 
  11   1 -13      890.35      865.83     31.65 o 
  12   1 -13       28.33       36.67      7.52 o 
  13   1 -13      244.93      219.08     20.06 o 
  14   1 -13       19.54       27.37     10.44 o 
  15   1 -13       78.84       80.40     15.05 o 
  16   1 -13       76.62       90.65     15.16 o 
  17   1 -13       77.27      122.60     35.61 o 
   1   2 -13     1615.32     1451.12     29.09 o 
   2   2 -13       49.99       70.02      8.39 o 
   3   2 -13     3122.42     2916.37     41.68 o 
   4   2 -13     1001.42      864.29     25.71 o 
   5   2 -13     1865.92     1723.35     39.05 o 
   6   2 -13       12.65       14.63      5.71 o 
   7   2 -13      235.87      247.86     16.91 o 
   8   2 -13       85.52       95.91     13.21 o 
   9   2 -13      769.42      703.20     48.03 o 
  10   2 -13      238.26      298.74     25.57 o 
  11   2 -13      194.91      211.09     19.31 o 
  12   2 -13       39.03       46.73     17.34 o 
  13   2 -13       79.97       91.62     15.11 o 
  14   2 -13        1.77       15.93      8.14 o 
  15   2 -13       54.86       98.22     19.99 o 
  16   2 -13       18.64       18.10     17.51 o 
  17   2 -13      108.66       72.98     22.77 o 
   0   3 -13     1311.72     1251.75     39.95 o 
   1   3 -13      350.95      287.78     14.79 o 
   2   3 -13     2643.38     2416.55     39.37 o 
   3   3 -13      261.14      259.82     15.21 o 
   4   3 -13     1819.96     1575.52     36.35 o 
   5   3 -13       72.02       71.65     10.19 o 
   6   3 -13      127.55      140.35     13.41 o 
   7   3 -13      196.27      212.94     19.06 o 
   8   3 -13      523.75      484.11     23.96 o 
   9   3 -13      114.48      136.15     18.96 o 
  10   3 -13      279.57      271.42     22.00 o 
  11   3 -13       53.08       56.89     11.83 o 
  12   3 -13      101.06      105.41     17.30 o 
  13   3 -13       40.39       61.37     13.35 o 
  14   3 -13       58.07       86.27     44.08 o 
  15   3 -13       15.98       28.70     11.54 o 
  16   3 -13       67.09       49.04     23.35 o 
   1   4 -13      339.53      349.82     15.79 o 
   2   4 -13      215.18      195.69     14.46 o 
   3   4 -13     1193.71     1038.12     30.68 o 
   4   4 -13      248.90      257.41     15.57 o 
   5   4 -13      134.94      140.99     16.05 o 
   6   4 -13     1269.70     1255.91     38.96 o 
   7   4 -13       31.58       32.31      7.96 o 
   8   4 -13      324.27      364.57     20.90 o 
   9   4 -13       85.40      100.60     16.56 o 
  10   4 -13      149.24      190.00     34.60 o 
  11   4 -13      100.31       93.56     16.05 o 
  12   4 -13      182.28      182.00     22.30 o 
  13   4 -13       16.53       35.67     11.72 o 
  14   4 -13      143.61      165.83     27.93 o 
  15   4 -13        6.19       10.33     17.51 o 
   0   5 -13      194.58      213.76     21.80 o 
   1   5 -13       11.20       14.04      6.06 o 
   2   5 -13       75.00       67.15      9.07 o 
   3   5 -13       85.43       87.73     10.22 o 
   4   5 -13       54.50       57.96      9.67 o 
   5   5 -13      492.14      509.56     25.33 o 
   6   5 -13      117.26      120.47     15.34 o 
   7   5 -13      450.43      452.53     23.72 o 
   8   5 -13       43.05       47.01     11.43 o 
   9   5 -13      237.06      259.35     27.25 o 
  10   5 -13        2.94       13.36      7.58 o 
  11   5 -13      325.30      307.54     37.22 o 
  12   5 -13        6.21       13.92     10.64 o 
  13   5 -13      136.30      175.43     38.53 o 
  14   5 -13       22.50       26.38     11.47 o 
   1   6 -13      351.47      380.24     18.71 o 
   2   6 -13      140.18      154.67     15.68 o 
   3   6 -13       15.51       34.33      7.49 o 
   4   6 -13      231.71      245.78     19.45 o 
   5   6 -13      116.31      149.56     16.93 o 
   6   6 -13      126.55      138.55     19.49 o 
   7   6 -13       46.14       68.69     19.04 o 
   8   6 -13       74.11       81.31     16.83 o 
   9   6 -13       35.49       42.35     14.84 o 
  10   6 -13      169.81      162.86     26.19 o 
  11   6 -13       33.08       25.26     10.71 o 
  12   6 -13       57.20       66.75     16.30 o 
  13   6 -13        4.83       11.79     14.60 o 
   0   7 -13      481.14      493.60     36.73 o 
   1   7 -13       48.49       59.72      9.50 o 
   2   7 -13      180.17      182.31     19.54 o 
   3   7 -13       51.63       53.98     11.04 o 
   4   7 -13       79.07      118.40     17.43 o 
   5   7 -13       18.60       26.86     13.62 o 
   6   7 -13       61.49       74.80     20.73 o 
   7   7 -13       12.70       11.97     11.97 o 
   8   7 -13        8.17        9.34     19.85 o 
   9   7 -13       50.77       65.05     30.94 o 
  10   7 -13        8.89       29.98     12.42 o 
  11   7 -13       10.07       17.46     11.54 o 
   1   8 -13       93.85      118.35     16.27 o 
   2   8 -13       15.89       20.77     10.52 o 
   3   8 -13       40.45       46.03     12.02 o 
   4   8 -13       16.61       27.08      9.81 o 
   5   8 -13       94.13      104.17     20.63 o 
   6   8 -13        2.23       14.27     10.89 o 
   7   8 -13       20.00       31.60     25.40 o 
   8   8 -13       18.84       47.47     13.00 o 
   0   9 -13       20.49        6.42     13.43 o 
   1   9 -13        0.15        6.83      8.82 o 
   2   9 -13        7.84       23.27      8.85 o 
   3   9 -13        7.53       25.48      8.61 o 
   4   9 -13       12.97        8.08      8.37 o 
   0   0 -12     3092.02     2866.74     58.00 o 
   2   0 -12     8889.03     8389.25     74.58 o 
   4   0 -12     5347.61     5168.47    381.05 o 
   6   0 -12      343.77      336.94     19.30 o 
   8   0 -12      247.74      221.39     18.28 o 
  10   0 -12      643.13      635.80     29.13 o 
  12   0 -12      300.64      337.99     28.82 o 
  14   0 -12      235.76      225.19     29.09 o 
  16   0 -12      107.26       98.08     26.86 o 
  18   0 -12      252.75      244.62     50.79 o 
   1   1 -12     3526.64     3267.19     40.07 o 
   2   1 -12      543.30      549.69     16.84 o 
   3   1 -12     5732.68     5384.35    133.23 o 
   4   1 -12      889.25      871.79     28.57 o 
   5   1 -12     1240.34     1243.00     25.41 o 
   6   1 -12      244.36      271.98     12.53 o 
   7   1 -12      264.04      278.85     12.95 o 
   8   1 -12      445.84      447.01     19.32 o 
   9   1 -12      701.13      712.64     21.26 o 
  10   1 -12      928.69      889.97     42.30 o 
  11   1 -12      234.03      245.50     16.70 o 
  12   1 -12      387.18      358.64     18.41 o 
  13   1 -12      153.53      182.89     18.33 o 
  14   1 -12       63.55       69.92     13.56 o 
  15   1 -12      160.06      146.48     19.82 o 
  16   1 -12       37.71       67.37     17.28 o 
  17   1 -12      143.34      164.64     26.21 o 
  18   1 -12       17.19       17.04     22.48 o 
   0   2 -12      805.70      702.82     27.76 o 
   1   2 -12       48.80       50.80      7.18 o 
   2   2 -12      708.19      576.37     18.05 o 
   3   2 -12      207.74      212.89     12.28 o 
   4   2 -12      426.93      443.91     17.92 o 
   5   2 -12     1064.98     1093.38     27.98 o 
   6   2 -12      293.33      289.01     14.82 o 
   7   2 -12     1387.59     1435.53     32.82 o 
   8   2 -12      211.26      209.70     14.60 o 
   9   2 -12     1987.62     1763.43     43.49 o 
  10   2 -12      166.15      164.99     18.03 o 
  11   2 -12     1318.98     1344.12     39.29 o 
  12   2 -12      198.94      235.64     24.31 o 
  13   2 -12      168.55      236.14     24.24 o 
  14   2 -12       71.49       80.77     14.85 o 
  15   2 -12      148.65      147.71     37.36 o 
  16   2 -12       23.20       48.46     21.02 o 
  17   2 -12      109.44      134.86     35.03 o 
   1   3 -12      214.52      196.71     13.23 o 
   2   3 -12      344.76      315.68     13.88 o 
   3   3 -12      304.36      250.30     14.33 o 
   4   3 -12      909.15      908.67     24.14 o 
   5   3 -12      135.81      128.83     12.46 o 
   6   3 -12     1133.27     1139.97     29.49 o 
   7   3 -12      215.87      215.23     18.36 o 
   8   3 -12     1497.70     1564.14     50.39 o 
   9   3 -12       27.40       33.79      8.61 o 
  10   3 -12     1578.05     1437.68     56.55 o 
  11   3 -12      104.19      109.15     17.03 o 
  12   3 -12      377.06      415.61     41.82 o 
  13   3 -12       48.72       63.18     13.62 o 
  14   3 -12       57.24       86.10     17.39 o 
  15   3 -12       17.91       18.35     14.01 o 
  16   3 -12      180.59      132.53     32.69 o 
  17   3 -12        7.44        0.58     13.43 o 
   0   4 -12     1051.61      988.85     62.03 o 
   1   4 -12      439.94      392.55     16.31 o 
   2   4 -12     1039.13      925.46     24.74 o 
   3   4 -12      459.73      523.56     18.95 o 
   4   4 -12      832.02      765.95     22.75 o 
   5   4 -12      540.10      537.13     27.04 o 
   6   4 -12      159.36      203.84     18.46 o 
   7   4 -12      225.28      238.78     19.75 o 
   8   4 -12      289.42      267.89     24.61 o 
   9   4 -12      192.82      213.48     24.04 o 
  10   4 -12       18.34       53.03     11.77 o 
  11   4 -12      297.29      295.55     25.71 o 
  12   4 -12      218.22      245.25     33.03 o 
  13   4 -12       57.18       94.85     21.31 o 
  14   4 -12       14.93       11.23     10.52 o 
  15   4 -12       39.56       52.12     15.67 o 
  16   4 -12        5.38       34.75     13.19 o 
   1   5 -12     1465.15     1326.32     51.22 o 
   2   5 -12      640.37      631.37     21.24 o 
   3   5 -12      984.12      915.10     25.57 o 
   4   5 -12      200.13      204.33     16.97 o 
   5   5 -12       83.05      104.43     12.87 o 
   6   5 -12      117.04      130.02     16.52 o 
   7   5 -12      180.24      182.50     18.47 o 
   8   5 -12      121.99      138.70     21.41 o 
   9   5 -12      151.48      151.96     22.19 o 
  10   5 -12       26.62       30.12     12.55 o 
  11   5 -12       16.07       35.81     13.71 o 
  12   5 -12        6.97       17.00     14.30 o 
  13   5 -12       97.76      123.14     22.94 o 
  14   5 -12        1.56       15.47     12.26 o 
  15   5 -12       21.35       46.77     13.96 o 
   0   6 -12      338.37      327.73     25.15 o 
   1   6 -12       47.40       68.61      9.03 o 
   2   6 -12      571.62      493.31     21.83 o 
   3   6 -12      101.87      113.92     13.55 o 
   4   6 -12      271.95      234.51     18.67 o 
   5   6 -12       46.45       50.71      8.78 o 
   6   6 -12       31.22       43.43     10.52 o 
   7   6 -12       89.23      131.47     23.30 o 
   8   6 -12       94.45       98.59     20.18 o 
   9   6 -12       85.15      115.39     21.04 o 
  10   6 -12       23.45       21.19     11.97 o 
  11   6 -12       24.66       54.59     15.27 o 
  12   6 -12       49.30       45.02     14.29 o 
  13   6 -12       39.33       60.64     16.13 o 
  14   6 -12       18.35       47.26     16.45 o 
   1   7 -12        7.85       16.74      7.13 o 
   2   7 -12       42.10       48.33     10.67 o 
   3   7 -12       72.14       86.09     13.61 o 
   4   7 -12      143.59      144.73     20.56 o 
   5   7 -12       25.43       39.91     13.82 o 
   6   7 -12       68.89       77.34     18.70 o 
   7   7 -12        6.01       -1.97     12.55 o 
   8   7 -12      126.03      148.89     26.62 o 
   9   7 -12       22.58       41.45     37.95 o 
  10   7 -12      112.86      156.64     27.21 o 
  11   7 -12        4.10        7.35      9.80 o 
  12   7 -12       36.92       28.00     13.37 o 
   0   8 -12        5.49       26.80     11.92 o 
   1   8 -12        1.06        6.26      6.35 o 
   2   8 -12        3.67       14.43      8.72 o 
   3   8 -12       24.02       29.77     12.38 o 
   4   8 -12       22.14       17.64      9.51 o 
   5   8 -12       79.89       78.09     19.80 o 
   6   8 -12       23.38       26.11     14.01 o 
   7   8 -12       84.91       93.80     20.48 o 
   8   8 -12        2.42       -8.55      8.55 o 
   9   8 -12       51.01       43.56     14.30 o 
  10   8 -12        1.05       28.66     17.51 o 
   1   9 -12       15.46       33.47     10.22 o 
   2   9 -12        2.01       -5.43      9.45 o 
   3   9 -12       41.61       61.31     12.25 o 
   4   9 -12       35.63       48.56     18.14 o 
   5   9 -12       43.69       65.89     17.62 o 
   6   9 -12        7.35        8.92     11.21 o 
   2   0 -11     1889.93     2280.86     60.00 o 
   4   0 -11     1976.54     2047.88     92.92 o 
   6   0 -11     9044.19     9870.01    314.56 o 
   8   0 -11     1482.75     1555.11     41.76 o 
  10   0 -11      694.22      662.20     28.94 o 
  12   0 -11     1927.83     1807.13     85.82 o 
  14   0 -11     1070.59      926.75     47.75 o 
  16   0 -11      122.38       93.99     28.61 o 
  18   0 -11        0.14       51.96     20.43 o 
   0   1 -11     3076.51     2666.44     36.59 o 
   1   1 -11      129.39      132.07      6.77 o 
   2   1 -11     2311.35     2063.80     28.33 o 
   3   1 -11      360.48      350.98     11.46 o 
   4   1 -11     1154.51     1112.52     22.60 o 
   5   1 -11     2565.36     2815.11     93.34 o 
   6   1 -11      604.60      589.72     22.98 o 
   7   1 -11     3356.74     3419.90     66.43 o 
   8   1 -11       69.82       65.56      7.87 o 
   9   1 -11      627.19      649.12     19.67 o 
  10   1 -11      148.45      162.62     13.90 o 
  11   1 -11     1143.78     1122.96     30.46 o 
  12   1 -11       75.38       89.35     11.26 o 
  13   1 -11     1145.89     1019.38     30.57 o 
  14   1 -11      134.08      148.31     19.80 o 
  15   1 -11      154.56      181.60     22.54 o 
  16   1 -11      127.97      120.40     22.11 o 
  17   1 -11        4.00       15.41     25.69 o 
  18   1 -11       15.57       32.38     13.46 o 
   1   2 -11     7964.28     7252.80     85.11 o 
   2   2 -11      677.14      683.15     18.82 o 
   3   2 -11     3788.21     3642.25     55.35 o 
   4   2 -11      408.62      385.14     16.24 o 
   5   2 -11     1544.39     1410.47     30.50 o 
   6   2 -11      348.77      330.37     15.37 o 
   7   2 -11      214.63      220.53     12.52 o 
   8   2 -11      221.29      221.18     13.14 o 
   9   2 -11      370.37      357.58     19.41 o 
  10   2 -11      137.46      172.83     14.65 o 
  11   2 -11      284.75      256.73     16.84 o 
  12   2 -11      290.30      312.73     21.90 o 
  13   2 -11      108.41      102.76     14.01 o 
  14   2 -11       44.82       81.42     12.36 o 
  15   2 -11      270.68      261.34     32.99 o 
  16   2 -11        6.22       16.32     11.35 o 
  17   2 -11      109.87      150.67     25.60 o 
  18   2 -11        0.23       13.37     11.21 o 
   0   3 -11     8077.73     7521.02    227.25 o 
   1   3 -11      511.65      464.34     16.56 o 
   2   3 -11     3815.91     3440.87     43.58 o 
   3   3 -11       87.98       88.45      9.26 o 
   4   3 -11     1019.06      955.05     35.20 o 
   5   3 -11      189.85      176.92     14.48 o 
   6   3 -11      957.51      985.09     30.38 o 
   7   3 -11       20.36       29.83      7.60 o 
   8   3 -11      169.82      166.21     16.48 o 
   9   3 -11      142.04      133.31     15.29 o 
  10   3 -11      209.33      192.27     18.17 o 
  11   3 -11      212.49      237.69     24.57 o 
  12   3 -11       50.81       81.91     14.85 o 
  13   3 -11      106.22      135.25     38.24 o 
  14   3 -11      186.70      211.51     55.46 o 
  15   3 -11       43.89       65.64     14.86 o 
  16   3 -11      236.66      185.07     43.79 o 
  17   3 -11       12.47        8.76     16.35 o 
   1   4 -11     1147.41      979.09     24.52 o 
   2   4 -11       56.72       67.20      8.70 o 
   3   4 -11     1013.45     1025.63     27.07 o 
   4   4 -11      778.29      721.26     26.15 o 
   5   4 -11     1542.81     1402.66    118.31 o 
   6   4 -11      445.56      443.81     21.74 o 
   7   4 -11      304.83      316.62     18.75 o 
   8   4 -11      358.48      350.71     20.65 o 
   9   4 -11       92.05       88.66     15.02 o 
  10   4 -11      853.76      754.45     58.38 o 
  11   4 -11        3.24        4.72      8.97 o 
  12   4 -11      328.66      333.10     36.66 o 
  13   4 -11       16.03       43.41     14.13 o 
  14   4 -11      412.13      363.80     38.53 o 
  15   4 -11      239.84      223.43     42.33 o 
  16   4 -11       47.26       45.13     13.60 o 
  17   4 -11       35.96       45.74     15.47 o 
   0   5 -11     1103.10     1003.37     36.60 o 
   1   5 -11      133.69      143.57     12.46 o 
   2   5 -11       50.34       44.10      7.48 o 
   3   5 -11      131.78      146.23     12.37 o 
   4   5 -11      704.57      641.37     25.07 o 
   5   5 -11     1063.73      917.23     30.71 o 
   6   5 -11      269.18      283.54     21.41 o 
   7   5 -11      838.01      761.19     50.21 o 
   8   5 -11       55.00       69.53     14.38 o 
   9   5 -11      397.74      394.45     32.77 o 
  10   5 -11       74.12       79.94     17.54 o 
  11   5 -11      333.82      297.55     35.50 o 
  12   5 -11       33.03       38.27     16.64 o 
  13   5 -11      178.55      157.85     27.16 o 
  14   5 -11       49.43       82.69     25.98 o 
  15   5 -11       80.55       81.63     23.64 o 
  16   5 -11       38.31       28.74     12.55 o 
   1   6 -11      246.07      286.78     15.80 o 
   2   6 -11       25.03       17.38      6.00 o 
   3   6 -11      327.12      346.29     19.21 o 
   4   6 -11      530.72      449.49     23.29 o 
   5   6 -11       28.99       41.51      9.74 o 
   6   6 -11      525.91      464.15     35.09 o 
   7   6 -11       72.23       87.39     36.78 o 
   8   6 -11      195.95      160.30     25.74 o 
   9   6 -11       21.04       30.70     11.50 o 
  10   6 -11      103.19       82.17     34.45 o 
  11   6 -11       38.29       49.00     13.41 o 
  12   6 -11       97.46      148.30     25.44 o 
  13   6 -11        2.07       -4.26     14.30 o 
  14   6 -11       28.97       42.14     13.13 o 
   0   7 -11      156.40      181.73     26.62 o 
   1   7 -11        3.05        5.41      6.63 o 
   2   7 -11      255.79      298.41     22.31 o 
   3   7 -11       10.95       11.04      7.77 o 
   4   7 -11      250.59      264.49     35.51 o 
   5   7 -11       36.79       44.08     13.62 o 
   6   7 -11       56.67       59.84     16.93 o 
   7   7 -11       83.94       93.40     20.43 o 
   8   7 -11       63.39       59.85     16.39 o 
   9   7 -11       22.60       44.12     15.76 o 
  10   7 -11        8.78        3.67      8.46 o 
  11   7 -11       21.53       30.46     34.45 o 
  12   7 -11       18.72        6.59      9.28 o 
  13   7 -11        5.35       24.81     10.73 o 
   1   8 -11      126.52      144.94     16.87 o 
   2   8 -11       22.80       34.01     12.07 o 
   3   8 -11      124.94      145.18     20.52 o 
   4   8 -11       19.11       29.40      9.24 o 
   5   8 -11       21.30       41.45     14.45 o 
   6   8 -11       23.65       31.29     16.93 o 
   7   8 -11       20.87       17.34     11.54 o 
   8   8 -11       21.48       34.81     23.64 o 
   9   8 -11       11.76       27.13     12.19 o 
  10   8 -11        1.85        0.67     10.52 o 
   0   9 -11       30.79       57.21     18.68 o 
   1   9 -11       25.21       36.96     10.06 o 
   2   9 -11       24.06       22.72      8.65 o 
   3   9 -11        5.04       13.43     13.07 o 
   4   9 -11       12.47       13.34     21.58 o 
   5   9 -11       64.33       80.07     18.87 o 
   6   9 -11        4.70       22.56     16.06 o 
   7   9 -11       13.96       40.08     13.96 o 
   0   0 -10    17480.04    17776.68    132.31 o 
   2   0 -10     4819.86     5030.81     50.63 o 
   4   0 -10     1535.11     1410.69     34.24 o 
   6   0 -10     5980.96     6235.36    132.89 o 
   8   0 -10      511.12      475.72     22.88 o 
  10   0 -10      638.51      679.79     48.75 o 
  12   0 -10      424.72      440.74     31.48 o 
  14   0 -10      562.42      541.90     42.03 o 
  16   0 -10      245.44      275.56     49.62 o 
  18   0 -10       18.93       31.53     20.43 o 
   1   1 -10     8152.30     8026.85     76.91 o 
   2   1 -10     1662.69     1636.77     22.68 o 
   3   1 -10      744.53      786.44     16.76 o 
   4   1 -10      786.06      740.91     17.66 o 
   5   1 -10     3744.42     3795.02     58.12 o 
   6   1 -10      540.91      480.90     15.71 o 
   7   1 -10     1181.05     1187.09     24.51 o 
   8   1 -10     1009.57      888.97     23.51 o 
   9   1 -10      746.08      780.72     20.94 o 
  10   1 -10      801.68      708.23     22.95 o 
  11   1 -10      143.55      145.74     13.40 o 
  12   1 -10      725.95      647.52     23.22 o 
  13   1 -10      316.55      371.57     24.95 o 
  14   1 -10      210.05      240.45     27.91 o 
  15   1 -10      507.42      462.65     35.85 o 
  16   1 -10       14.16       16.98     11.12 o 
  17   1 -10       25.89       40.15     14.43 o 
  18   1 -10       60.75       59.98     24.81 o 
  19   1 -10       16.46       29.69     14.56 o 
   0   2 -10     1482.88     1392.55     73.51 o 
   1   2 -10      876.11      762.97     18.79 o 
   2   2 -10       68.73      110.54      9.15 o 
   3   2 -10     1326.56     1174.93     21.02 o 
   4   2 -10      106.94      112.67      7.63 o 
   5   2 -10     1003.75      902.58     23.11 o 
   6   2 -10      598.07      622.32     17.40 o 
   7   2 -10     2468.36     2159.28     46.10 o 
   8   2 -10      132.76      146.74     11.01 o 
   9   2 -10     1783.37     1643.13     37.27 o 
  10   2 -10       79.45      128.57     12.72 o 
  11   2 -10      965.14      866.19     31.72 o 
  12   2 -10      386.38      415.60     21.67 o 
  13   2 -10     1154.16     1120.36     49.38 o 
  14   2 -10      124.25      145.64     18.70 o 
  15   2 -10      156.95      150.12     25.39 o 
  16   2 -10       41.13       60.20     17.25 o 
  17   2 -10       88.99       89.23     19.61 o 
  18   2 -10        5.15       28.49     12.78 o 
   1   3 -10     1768.92     1779.73     61.49 o 
   2   3 -10      638.87      630.32     18.22 o 
   3   3 -10      624.99      614.11     17.90 o 
   4   3 -10      573.18      513.03     16.66 o 
   5   3 -10       11.91       16.48      4.95 o 
   6   3 -10     1684.58     1411.71     40.93 o 
   7   3 -10        6.17       20.67      6.45 o 
   8   3 -10     1968.39     1883.82     92.86 o 
   9   3 -10      164.62      161.89     16.32 o 
  10   3 -10      728.98      684.21     26.10 o 
  11   3 -10       11.60       22.64      7.74 o 
  12   3 -10     1232.44     1035.75     45.84 o 
  13   3 -10        4.31       22.19      8.29 o 
  14   3 -10      354.09      379.68     32.66 o 
  15   3 -10       58.07       56.04     12.11 o 
  16   3 -10       16.00       31.81      9.97 o 
  17   3 -10       69.33      100.05     20.63 o 
  18   3 -10       57.58       66.62     16.41 o 
   0   4 -10     2774.33     2540.64    154.84 o 
   1   4 -10      616.95      564.04     25.11 o 
   2   4 -10     2561.61     2279.64    150.58 o 
   3   4 -10      402.70      382.62     15.19 o 
   4   4 -10     1272.99     1191.28     41.08 o 
   5   4 -10      233.12      230.52     14.44 o 
   6   4 -10      340.40      338.84     19.21 o 
   7   4 -10     1232.52     1065.05     58.28 o 
   8   4 -10       14.69       14.65      6.80 o 
   9   4 -10      291.73      249.62     24.14 o 
  10   4 -10       18.51       29.65      8.92 o 
  11   4 -10      136.00      142.92     25.14 o 
  12   4 -10       70.63      113.78     20.94 o 
  13   4 -10      379.55      352.58     34.06 o 
  14   4 -10       64.94       81.93     17.21 o 
  15   4 -10       49.28       44.55     13.79 o 
  16   4 -10      139.30      141.80     31.82 o 
  17   4 -10        6.01       18.36     10.89 o 
   1   5 -10     2503.69     2344.70     71.02 o 
   2   5 -10      225.08      231.85     14.05 o 
   3   5 -10     1313.58     1288.12     39.73 o 
   4   5 -10        6.80       16.89      6.45 o 
   5   5 -10     1319.82     1152.42     49.04 o 
   6   5 -10      285.36      308.71     19.93 o 
   7   5 -10      783.76      718.57     37.13 o 
   8   5 -10       81.78      113.09     20.53 o 
   9   5 -10       10.62       45.63     14.24 o 
  10   5 -10      218.65      224.30     52.25 o 
  11   5 -10       14.78       37.85     12.62 o 
  12   5 -10       12.04       49.02     14.38 o 
  13   5 -10       81.37       96.71     20.43 o 
  14   5 -10       27.54       35.06     13.87 o 
  15   5 -10       86.79       80.08     17.93 o 
  16   5 -10       38.70       43.92     14.59 o 
   0   6 -10     1122.00      979.32     70.95 o 
   1   6 -10       80.69       83.57      9.54 o 
   2   6 -10      264.92      278.27     17.37 o 
   3   6 -10      244.56      295.92     20.31 o 
   4   6 -10       96.32      109.94     14.24 o 
   5   6 -10      105.52      174.99     18.05 o 
   6   6 -10      656.37      601.44     71.23 o 
   7   6 -10       11.44       22.52     16.64 o 
   8   6 -10      214.36      247.10     32.99 o 
   9   6 -10      230.32      262.09     64.51 o 
  10   6 -10       37.86       37.79     14.60 o 
  11   6 -10      208.39      205.05     30.94 o 
  12   6 -10       46.19       50.58     13.72 o 
  13   6 -10        4.20        8.33     14.01 o 
  14   6 -10       44.37       27.74     13.72 o 
  15   6 -10       10.75        7.82     10.22 o 
   1   7 -10       64.70       73.76     12.16 o 
   2   7 -10       51.68       54.06     10.37 o 
   3   7 -10       15.85       10.42      6.87 o 
   4   7 -10       84.89      139.22     19.12 o 
   5   7 -10      168.75      181.27     27.04 o 
   6   7 -10      150.47      198.13     28.69 o 
   7   7 -10       25.31       53.31     12.73 o 
   8   7 -10      160.62      183.27     50.50 o 
   9   7 -10       28.92       46.42     14.32 o 
  10   7 -10      262.85      228.10     32.07 o 
  11   7 -10        2.23       15.64      9.80 o 
  12   7 -10       25.24       49.09     13.30 o 
  13   7 -10        6.39       -6.43      9.28 o 
   0   8 -10        6.33       33.28     11.21 o 
   1   8 -10        7.92       23.00      7.17 o 
   2   8 -10       25.94       72.52     14.54 o 
   3   8 -10       16.30       37.91     10.45 o 
   4   8 -10       12.97       20.23      8.84 o 
   5   8 -10      126.87      146.84     23.71 o 
   6   8 -10        1.14        8.47      8.67 o 
   7   8 -10       85.03       94.78     20.20 o 
   8   8 -10       37.48       40.42     23.35 o 
   9   8 -10       62.38       64.01     14.79 o 
  10   8 -10        4.12       21.24     11.95 o 
  11   8 -10       49.30       48.49     14.02 o 
   1   9 -10       59.49       92.02     14.86 o 
   2   9 -10       23.31       21.53     12.26 o 
   3   9 -10       21.41       26.91      9.20 o 
   4   9 -10       19.07       18.61     10.06 o 
   5   9 -10        4.89       -0.12     14.89 o 
   6   9 -10       24.41       47.30     14.24 o 
   7   9 -10       17.94       17.06     10.94 o 
   8   9 -10       26.94       41.98     27.15 o 
   0  10 -10       13.05       50.21     16.93 o 
   1  10 -10        2.01       15.86      9.25 o 
   2  10 -10       22.35       38.31     12.05 o 
   3  10 -10        0.38       -4.65     11.69 o 
   2   0  -9     1209.53      964.15     23.00 o 
   4   0  -9     2697.44     2502.78     66.86 o 
   6   0  -9     2921.72     2843.29     99.37 o 
   8   0  -9     8036.70     8618.51    139.36 o 
  10   0  -9     1414.12     1429.64     94.71 o 
  12   0  -9      565.48      580.30     34.61 o 
  14   0  -9     1696.90     1428.28     57.10 o 
  16   0  -9      273.10      273.23     49.62 o 
  18   0  -9       29.01       -2.34     13.43 o 
   0   1  -9     5022.11     5189.26     70.53 o 
   1   1  -9     3423.40     3346.58     26.19 o 
   2   1  -9     2076.23     2187.77     35.39 o 
   3   1  -9     3037.87     3038.76     57.00 o 
   4   1  -9     1009.59      950.25     23.59 o 
   5   1  -9      582.38      498.39     14.31 o 
   6   1  -9     1164.46     1225.52     30.56 o 
   7   1  -9     2867.86     2972.62     65.20 o 
   8   1  -9      209.76      212.35     11.45 o 
   9   1  -9     3054.08     3014.23     70.76 o 
  10   1  -9      151.71      187.31     11.92 o 
  11   1  -9      371.71      385.51     17.13 o 
  12   1  -9      272.54      300.25     16.58 o 
  13   1  -9     1259.67     1143.84     41.11 o 
  14   1  -9       79.87       69.34     28.90 o 
  15   1  -9      383.66      389.92     35.61 o 
  16   1  -9       12.87       33.68     13.41 o 
  17   1  -9       26.46       36.49     13.62 o 
  18   1  -9       41.67       66.28     28.90 o 
  19   1  -9       51.62       31.53     13.13 o 
   1   2  -9     8653.52     9277.16    102.78 o 
   2   2  -9      205.12      208.37      8.06 o 
   3   2  -9     4681.19     5000.57    120.44 o 
   4   2  -9     1831.70     1804.54     47.03 o 
   5   2  -9     1294.13     1124.00     27.41 o 
   6   2  -9      329.62      345.98     12.97 o 
   7   2  -9      568.35      557.66     16.25 o 
   8   2  -9      467.04      480.87     15.64 o 
   9   2  -9      115.42      125.86     11.86 o 
  10   2  -9      239.01      260.92     14.97 o 
  11   2  -9      361.10      391.50     17.68 o 
  12   2  -9      110.70      173.70     17.21 o 
  13   2  -9      271.66      300.21     23.71 o 
  14   2  -9      106.50      115.79     16.34 o 
  15   2  -9      218.82      267.60     33.41 o 
  16   2  -9       42.71       56.92     16.35 o 
  17   2  -9       57.00       54.06     17.81 o 
  18   2  -9       33.79       30.65     15.84 o 
  19   2  -9      103.20       92.94     21.05 o 
   0   3  -9     5152.50     5504.05    176.05 o 
   1   3  -9      824.15      818.55     36.90 o 
   2   3  -9     5013.43     5202.30    143.47 o 
   3   3  -9      200.71      220.06     11.76 o 
   4   3  -9     2856.94     2836.41     45.65 o 
   5   3  -9      287.17      285.03     11.29 o 
   6   3  -9      804.36      753.75     27.46 o 
   7   3  -9      382.60      392.86     15.87 o 
   8   3  -9      178.46      177.72     13.37 o 
   9   3  -9       20.43       27.58      6.69 o 
  10   3  -9      163.14      151.41     17.53 o 
  11   3  -9      436.62      397.27     21.60 o 
  12   3  -9      460.49      427.58     29.40 o 
  13   3  -9      216.05      239.16     23.93 o 
  14   3  -9      301.02      290.39     27.43 o 
  15   3  -9       79.33      131.14     18.37 o 
  16   3  -9       89.59      118.58     17.65 o 
  17   3  -9       15.86        6.12     11.32 o 
  18   3  -9       64.58       83.16     25.40 o 
   1   4  -9      585.04      541.56     17.04 o 
   2   4  -9      903.16      798.64     20.70 o 
   3   4  -9     1565.90     1481.73     42.56 o 
   4   4  -9      446.61      407.53     17.62 o 
   5   4  -9      491.85      463.68     24.97 o 
   6   4  -9     1012.61      967.83     36.91 o 
   7   4  -9      115.96      129.81     13.58 o 
   8   4  -9      740.21      660.41     27.22 o 
   9   4  -9       54.52       61.27     12.53 o 
  10   4  -9      298.58      352.12     45.83 o 
  11   4  -9      296.74      320.39     31.08 o 
  12   4  -9      541.44      471.92     58.67 o 
  13   4  -9      108.18      101.47     20.02 o 
  14   4  -9      529.27      499.17     36.22 o 
  15   4  -9      108.03      132.92     23.42 o 
  16   4  -9       18.27       57.22     25.98 o 
  17   4  -9        6.95       32.57     14.89 o 
  18   4  -9        8.51        2.34     12.84 o 
   0   5  -9      337.21      350.50     32.25 o 
   1   5  -9      210.71      190.72     17.60 o 
   2   5  -9      295.16      310.57     14.43 o 
   3   5  -9      105.15      145.21     11.61 o 
   4   5  -9       39.29       34.70      7.59 o 
   5   5  -9      495.70      457.59     19.45 o 
   6   5  -9      546.40      536.07     25.15 o 
   7   5  -9     1812.78     1764.74    204.34 o 
   8   5  -9       24.03       47.31     15.76 o 
   9   5  -9      706.31      826.75     45.58 o 
  10   5  -9       42.37       64.30     17.51 o 
  11   5  -9      310.58      381.99     34.36 o 
  12   5  -9       49.87       40.77     14.89 o 
  13   5  -9      191.10      201.79     29.05 o 
  14   5  -9        9.29       24.68     11.30 o 
  15   5  -9      162.77      181.58     28.89 o 
  16   5  -9       10.49        8.29     10.52 o 
  17   5  -9       23.00       36.69     12.36 o 
   1   6  -9      378.65      394.74     29.84 o 
   2   6  -9      502.18      507.87     29.77 o 
   3   6  -9     1050.32     1004.61     86.63 o 
   4   6  -9       50.43       73.48     12.03 o 
   5   6  -9      205.83      212.19     23.22 o 
   6   6  -9      118.78      116.59     22.43 o 
   7   6  -9      356.51      333.43     42.33 o 
   8   6  -9      748.38      661.39     75.02 o 
   9   6  -9       61.35       57.97     14.29 o 
  10   6  -9      405.18      461.92     68.89 o 
  11   6  -9       43.40       21.51      9.39 o 
  12   6  -9       27.78       61.28     16.87 o 
  13   6  -9        4.79       16.14     13.43 o 
  14   6  -9       28.93       49.12     14.86 o 
  15   6  -9        8.15       28.84     20.43 o 
  16   6  -9        7.00       10.51     15.76 o 
   0   7  -9      472.01      433.08     61.30 o 
   1   7  -9      150.81      190.33     18.74 o 
   2   7  -9      265.44      324.60     20.98 o 
   3   7  -9      105.07      131.34     15.81 o 
   4   7  -9      454.40      473.28     28.62 o 
   5   7  -9        2.00       19.29     10.79 o 
   6   7  -9      180.74      200.63     28.51 o 
   7   7  -9       76.82       66.47     27.15 o 
   8   7  -9       69.11       70.93     16.93 o 
   9   7  -9       14.64       23.76     10.93 o 
  10   7  -9       15.39       37.68     13.37 o 
  11   7  -9       14.90       22.29     10.22 o 
  12   7  -9       13.06       13.61     21.02 o 
  13   7  -9        9.84       25.73     11.97 o 
  14   7  -9       16.34       10.34     10.47 o 
   1   8  -9      170.21      216.42     20.28 o 
   2   8  -9       31.20       60.20     14.57 o 
   3   8  -9      117.46      143.65     20.17 o 
   4   8  -9       30.58       52.74     11.45 o 
   5   8  -9      132.50      168.02     26.93 o 
   6   8  -9        3.48       14.44      9.23 o 
   7   8  -9       39.10       54.50     19.27 o 
   8   8  -9       42.01       89.98     18.78 o 
   9   8  -9       27.30       37.92     12.96 o 
  10   8  -9        5.86       16.35     11.08 o 
  11   8  -9        1.43       21.72     10.69 o 
  12   8  -9        2.68        2.30     10.47 o 
   0   9  -9       11.70       32.11     14.60 o 
   1   9  -9       45.60       64.30     12.06 o 
   2   9  -9       13.41       31.97     10.15 o 
   3   9  -9       32.06       56.18     12.58 o 
   4   9  -9      101.98       89.42     28.60 o 
   5   9  -9       30.06       74.28     18.39 o 
   6   9  -9       28.78       34.29     12.09 o 
   7   9  -9       26.44       76.76     16.30 o 
   8   9  -9       13.44       31.21     12.20 o 
   9   9  -9       34.36       36.67     26.27 o 
   1  10  -9        1.48       27.96     11.12 o 
   2  10  -9       12.23       16.39     11.78 o 
   3  10  -9        2.86        7.73      8.00 o 
   4  10  -9       13.82       37.95     12.38 o 
   5  10  -9       17.38       41.50     29.77 o 
   0   0  -8    17120.06    18364.37    566.60 o 
   2   0  -8    24311.56    24070.18    355.32 o 
   4   0  -8     6758.07     6768.91    185.38 o 
   6   0  -8      504.56      541.57     20.77 o 
   8   0  -8     1788.36     2058.62     43.41 o 
  10   0  -8      465.49      522.24     29.79 o 
  12   0  -8      427.81      426.60     28.84 o 
  14   0  -8      285.57      262.56     49.62 o 
  16   0  -8      713.64      603.09     58.97 o 
  18   0  -8      342.19      305.92     53.13 o 
  20   0  -8       16.95        9.34     16.93 o 
   1   1  -8    10508.95    11201.72    112.10 o 
   2   1  -8     3029.40     3672.87     81.82 o 
   3   1  -8    10560.00    10574.17    236.98 o 
   4   1  -8     1925.60     2038.28     37.14 o 
   5   1  -8     1901.13     1961.74     55.66 o 
   6   1  -8      359.18      402.35     12.88 o 
   7   1  -8      804.35      877.79     19.44 o 
   8   1  -8      473.97      555.47     16.13 o 
   9   1  -8     1283.83     1498.14     27.04 o 
  10   1  -8     2398.66     2488.83     38.83 o 
  11   1  -8      217.39      226.83     14.54 o 
  12   1  -8      766.87      713.98     24.16 o 
  13   1  -8      403.22      361.46     28.42 o 
  14   1  -8       43.61       53.66     15.26 o 
  15   1  -8      258.49      260.14     38.82 o 
  16   1  -8       96.65      115.50     22.71 o 
  17   1  -8      467.37      426.44     38.69 o 
  18   1  -8       22.53       64.99     16.50 o 
  19   1  -8       82.95      116.88     22.84 o 
   0   2  -8     1171.28     1282.79     47.72 o 
   1   2  -8      176.82      233.21      9.66 o 
   2   2  -8     2970.35     3087.44     94.29 o 
   3   2  -8     4239.64     4593.82    126.03 o 
   4   2  -8      747.78      839.86     21.80 o 
   5   2  -8     5845.44     6462.85    220.06 o 
   6   2  -8       85.90       90.32      7.81 o 
   7   2  -8     1796.82     1884.01     59.27 o 
   8   2  -8      512.49      548.67     19.63 o 
   9   2  -8     3809.13     3980.39    109.80 o 
  10   2  -8      185.53      202.76     14.10 o 
  11   2  -8     1759.52     1847.07     36.79 o 
  12   2  -8      534.63      530.99     42.59 o 
  13   2  -8      266.95      292.52     22.32 o 
  14   2  -8       37.76       41.28     10.41 o 
  15   2  -8      340.42      392.40     28.41 o 
  16   2  -8       47.64       50.09     16.53 o 
  17   2  -8      287.92      282.01     35.98 o 
  18   2  -8       63.65      110.80     22.53 o 
  19   2  -8       12.00       40.63     13.13 o 
   1   3  -8      198.28      179.04     10.31 o 
   2   3  -8      725.45      828.28     21.01 o 
   3   3  -8      397.97      454.26     21.22 o 
   4   3  -8     3525.36     3788.81    114.62 o 
   5   3  -8      673.90      626.79     16.71 o 
   6   3  -8     2640.22     2790.96     60.05 o 
   7   3  -8       65.76       82.62      9.16 o 
   8   3  -8     1261.91     1320.40     36.06 o 
   9   3  -8      218.86      233.85     13.65 o 
  10   3  -8     3132.78     3066.63     96.65 o 
  11   3  -8      423.96      428.05     24.59 o 
  12   3  -8      408.64      484.60     27.19 o 
  13   3  -8       36.21       35.88     16.73 o 
  14   3  -8      146.07      208.00     23.14 o 
  15   3  -8      169.14      158.55     20.44 o 
  16   3  -8      569.49      514.36     29.94 o 
  17   3  -8       84.88       94.61     19.91 o 
  18   3  -8       36.86       45.42     15.03 o 
  19   3  -8        2.99        7.35     11.76 o 
   0   4  -8     2081.10     2307.57    150.19 o 
   1   4  -8      172.43      193.59     11.15 o 
   2   4  -8     2529.63     2709.18     92.20 o 
   3   4  -8      440.99      436.91     14.99 o 
   4   4  -8     2156.41     2172.73     71.37 o 
   5   4  -8      873.24      832.65     26.84 o 
   6   4  -8      674.27      611.61     33.45 o 
   7   4  -8      307.07      326.48     14.66 o 
   8   4  -8       25.18       29.29      7.44 o 
   9   4  -8     1413.61     1471.78     48.72 o 
  10   4  -8       39.14       58.68     11.74 o 
  11   4  -8      513.34      559.29     28.81 o 
  12   4  -8       54.06       80.41     13.56 o 
  13   4  -8        5.04       18.73      8.79 o 
  14   4  -8      120.13      159.42     20.47 o 
  15   4  -8       59.46      106.87     21.75 o 
  16   4  -8      220.68      209.92     39.43 o 
  17   4  -8       52.68       51.60     18.11 o 
  18   4  -8       35.59       38.30     14.38 o 
   1   5  -8     1426.77     1457.03     71.96 o 
   2   5  -8      277.01      256.46     13.06 o 
   3   5  -8     1904.52     1858.47     50.72 o 
   4   5  -8      183.83      123.15     12.01 o 
   5   5  -8     1104.33     1107.38     77.86 o 
   6   5  -8       46.17       73.05     12.27 o 
   7   5  -8      301.08      348.71     67.72 o 
   8   5  -8       72.75       97.05     18.68 o 
   9   5  -8       84.66       90.79     18.37 o 
  10   5  -8      305.05      336.80     31.75 o 
  11   5  -8        6.88        7.35      8.76 o 
  12   5  -8       55.82       76.46     16.50 o 
  13   5  -8       91.41       93.84     18.28 o 
  14   5  -8       44.81       69.28     14.02 o 
  15   5  -8       80.92       98.99     19.61 o 
  16   5  -8       38.62       32.61     13.55 o 
  17   5  -8       49.90       44.30     25.69 o 
   0   6  -8      569.48      447.90     81.44 o 
   1   6  -8       46.65       60.01     10.72 o 
   2   6  -8     1200.25     1103.65     65.22 o 
   3   6  -8      270.58      300.37     19.63 o 
   4   6  -8      332.14      357.19     19.57 o 
   5   6  -8      124.96      128.14     17.45 o 
   6   6  -8      113.73      132.01     22.50 o 
   7   6  -8       83.64       89.44     18.70 o 
   8   6  -8      194.91      223.02     30.10 o 
   9   6  -8       18.47       48.93     19.85 o 
  10   6  -8      190.34      203.48     28.69 o 
  11   6  -8      189.84      235.17     31.90 o 
  12   6  -8       55.03       70.32     15.57 o 
  13   6  -8      257.62      246.96     33.03 o 
  14   6  -8       41.65       21.03     38.82 o 
  15   6  -8        1.06       21.30      9.38 o 
  16   6  -8       11.38       15.96     28.90 o 
   1   7  -8       10.55       27.34      7.12 o 
   2   7  -8      150.47      152.76     16.40 o 
   3   7  -8      200.89      211.92     18.80 o 
   4   7  -8      118.41      102.98     16.83 o 
   5   7  -8       11.21       16.06      9.49 o 
   6   7  -8      296.18      299.73     42.03 o 
   7   7  -8        0.48       21.18     11.45 o 
   8   7  -8      186.70      208.44     28.93 o 
   9   7  -8       12.58       23.87     11.05 o 
  10   7  -8       56.87       96.64     19.08 o 
  11   7  -8       55.87       63.60     21.89 o 
  12   7  -8      172.28      163.44     25.85 o 
  13   7  -8       29.58       43.52     21.02 o 
  14   7  -8       54.97       76.21     16.83 o 
  15   7  -8        2.42       20.43     11.15 o 
   0   8  -8       79.23       99.20     17.74 o 
   1   8  -8        5.07       18.36      7.42 o 
   2   8  -8        1.47       29.28      8.57 o 
   3   8  -8       36.53       58.30     13.64 o 
   4   8  -8       41.45       56.94     11.96 o 
   5   8  -8       74.19      116.23     21.74 o 
   6   8  -8       70.15       90.59     19.58 o 
   7   8  -8      157.88      194.92     28.51 o 
   8   8  -8       16.76       19.41     10.51 o 
   9   8  -8       92.58      121.13     22.89 o 
  10   8  -8        9.39        5.84      9.68 o 
  11   8  -8       26.06       37.52     12.46 o 
  12   8  -8       43.13       51.45     14.71 o 
  13   8  -8       38.20       33.55     12.55 o 
   1   9  -8       35.42       93.47     14.94 o 
   2   9  -8       14.78       24.99     13.24 o 
   3   9  -8       11.30       22.66      8.01 o 
   4   9  -8        6.08       39.05     12.13 o 
   5   9  -8      134.41      182.61     64.22 o 
   6   9  -8       35.37       44.31     22.77 o 
   7   9  -8       21.00       63.68     14.96 o 
   8   9  -8       52.46       43.22     13.37 o 
   9   9  -8       19.16       32.71     21.60 o 
  10   9  -8        5.62       11.96     11.35 o 
   0  10  -8       26.58       41.45     19.27 o 
   1  10  -8        4.11       13.89      9.72 o 
   2  10  -8       15.20       22.80     12.13 o 
   3  10  -8        3.36       21.23      9.26 o 
   4  10  -8       21.16       12.48     39.70 o 
   5  10  -8        1.25       -7.83     10.04 o 
   6  10  -8       44.11       67.12     16.72 o 
   2   0  -7      309.57      268.79     13.21 o 
   4   0  -7     8109.80     8853.11    116.54 o 
   6   0  -7     6749.13     7923.01    125.50 o 
   8   0  -7     4450.75     4662.67     88.55 o 
  10   0  -7     6112.38     6000.45    159.48 o 
  12   0  -7      634.31      590.52     31.58 o 
  14   0  -7      418.77      353.79     42.62 o 
  16   0  -7     1325.16     1108.09     78.23 o 
  18   0  -7        2.96       25.10     16.93 o 
  20   0  -7       37.97       64.80     24.52 o 
   0   1  -7     4800.99     4840.50     48.96 o 
   1   1  -7     3128.55     3509.16     48.03 o 
   2   1  -7     8537.29     8983.07    190.63 o 
   3   1  -7     2986.83     3031.02     80.16 o 
   4   1  -7     5762.44     6734.39    166.97 o 
   5   1  -7     2548.53     2653.94     63.55 o 
   6   1  -7      291.20      290.22     13.59 o 
   7   1  -7     2900.76     3010.66     51.87 o 
   8   1  -7       91.47      108.26      8.50 o 
   9   1  -7     3621.59     3578.79     63.23 o 
  10   1  -7      279.04      270.34     12.55 o 
  11   1  -7     3070.29     3030.63     69.77 o 
  12   1  -7      292.98      301.16     16.15 o 
  13   1  -7       17.81       22.66     10.21 o 
  14   1  -7       29.83       29.50     11.92 o 
  15   1  -7      450.31      430.29     33.84 o 
  16   1  -7       25.83       28.50     15.47 o 
  17   1  -7      260.39      286.78     36.71 o 
  18   1  -7      172.32      189.47     29.91 o 
  19   1  -7       19.41       20.73     11.15 o 
  20   1  -7       51.03       60.29     15.21 o 
   1   2  -7     8950.13     9304.17    194.34 o 
   2   2  -7     1020.99     1159.50     33.17 o 
   3   2  -7    11099.02    11757.97    394.45 o 
   4   2  -7     1403.97     1435.93     60.70 o 
   5   2  -7     1451.22     1720.46     57.40 o 
   6   2  -7      368.44      360.25     12.35 o 
   7   2  -7     2713.23     2719.71     79.59 o 
   8   2  -7      305.57      335.17     21.84 o 
   9   2  -7     1487.43     1530.83     30.67 o 
  10   2  -7     1395.10     1380.43     31.09 o 
  11   2  -7      614.44      618.17     23.24 o 
  12   2  -7       27.29       54.54     11.53 o 
  13   2  -7      532.93      553.77     28.30 o 
  14   2  -7       12.63       30.30      9.54 o 
  15   2  -7      145.98      135.58     18.64 o 
  16   2  -7      165.42      170.23     27.45 o 
  17   2  -7      152.10      146.17     25.33 o 
  18   2  -7        4.79       13.48     11.97 o 
  19   2  -7      226.68      252.53     36.08 o 
  20   2  -7        4.87       56.05     21.60 o 
   0   3  -7     8448.75     9798.58    395.54 o 
   1   3  -7      459.98      536.64     23.85 o 
   2   3  -7     5291.24     5605.74    177.83 o 
   3   3  -7      208.23      220.42      9.39 o 
   4   3  -7     3683.60     3909.34    136.36 o 
   5   3  -7      745.18      751.30     16.74 o 
   6   3  -7     1718.46     1728.17     58.36 o 
   7   3  -7      551.08      534.16     20.14 o 
   8   3  -7     3778.75     3673.51    207.42 o 
   9   3  -7      261.04      255.77     18.28 o 
  10   3  -7      109.61      122.75     16.28 o 
  11   3  -7      218.45      226.25     21.52 o 
  12   3  -7     1825.75     1821.51     54.63 o 
  13   3  -7      177.77      184.52     21.07 o 
  14   3  -7      211.79      206.98     23.06 o 
  15   3  -7       87.13       92.60     17.81 o 
  16   3  -7       14.13       17.57      9.44 o 
  17   3  -7       11.69       25.21     19.56 o 
  18   3  -7      241.65      254.61     76.77 o 
  19   3  -7       67.98       67.19     17.37 o 
   1   4  -7     3227.11     3688.83    147.48 o 
   2   4  -7      696.30      758.43     33.64 o 
   3   4  -7     2483.12     2560.58     73.10 o 
   4   4  -7     1633.15     1719.47     57.96 o 
   5   4  -7      554.37      521.56     19.97 o 
   6   4  -7      499.18      425.16     23.43 o 
   7   4  -7      102.75      131.11     12.15 o 
   8   4  -7     1705.80     1502.57     64.36 o 
   9   4  -7      903.38      847.55     32.79 o 
  10   4  -7      821.70      745.75     71.92 o 
  11   4  -7      137.75      159.98     24.77 o 
  12   4  -7      319.81      342.66     29.87 o 
  13   4  -7       62.12       80.54     15.28 o 
  14   4  -7      119.55      160.10     20.31 o 
  15   4  -7       87.94       94.33     15.84 o 
  16   4  -7       26.38       34.89      9.93 o 
  17   4  -7       98.84      117.66     17.84 o 
  18   4  -7       51.76       62.47     17.94 o 
   0   5  -7      161.94      122.00     14.39 o 
   1   5  -7      191.18      214.42     11.50 o 
   2   5  -7      143.66      132.31     10.40 o 
   3   5  -7      713.21      635.30     28.62 o 
   4   5  -7      201.24      174.73     15.20 o 
   5   5  -7     1214.41     1024.76     70.83 o 
   6   5  -7      479.95      426.34     22.11 o 
   7   5  -7      929.73      808.15     83.19 o 
   8   5  -7      171.83      221.61     27.65 o 
   9   5  -7      899.29      912.69     35.18 o 
  10   5  -7       44.00       44.52     10.88 o 
  11   5  -7      427.08      371.01     24.97 o 
  12   5  -7       51.66       64.37     12.87 o 
  13   5  -7      255.20      288.62     26.96 o 
  14   5  -7       16.82       38.89     10.16 o 
  15   5  -7      170.50      181.83     30.20 o 
  16   5  -7        1.99       39.27     10.84 o 
  17   5  -7       45.07       72.77     14.95 o 
  18   5  -7       25.75       51.43     15.70 o 
   1   6  -7      355.33      347.54     22.79 o 
   2   6  -7       42.12       41.03      8.59 o 
   3   6  -7      264.78      294.94     17.97 o 
   4   6  -7      501.48      436.93     20.68 o 
   5   6  -7      334.79      352.25     43.20 o 
   6   6  -7      112.46       85.58     18.34 o 
   7   6  -7      191.79      263.95     30.47 o 
   8   6  -7      475.65      433.67     32.90 o 
   9   6  -7       66.05      112.06     21.19 o 
  10   6  -7      624.77      593.05     60.72 o 
  11   6  -7      196.45      170.74     26.09 o 
  12   6  -7      154.40      150.82     24.73 o 
  13   6  -7       52.59       63.08     15.48 o 
  14   6  -7       15.63       13.71     13.14 o 
  15   6  -7       29.59       19.30     14.60 o 
  16   6  -7       34.25       38.86     11.89 o 
   0   7  -7      203.26      215.42     26.82 o 
   1   7  -7       18.50       26.88      7.80 o 
   2   7  -7      433.02      483.03     23.02 o 
   3   7  -7       36.94       20.04      8.85 o 
   4   7  -7      725.52      654.31     32.29 o 
   5   7  -7       87.88       79.79     17.91 o 
   6   7  -7      150.48      172.77     26.01 o 
   7   7  -7        3.00       19.00      8.83 o 
   8   7  -7       25.99       44.55     13.30 o 
   9   7  -7       82.25       66.35     17.04 o 
  10   7  -7       29.83       34.45     12.48 o 
  11   7  -7      111.14      106.53     33.57 o 
  12   7  -7      130.89      118.47     22.11 o 
  13   7  -7        3.35       15.18      9.91 o 
  14   7  -7       34.80       16.61     10.52 o 
  15   7  -7        2.58       27.89     14.89 o 
   1   8  -7      143.34      174.54     17.76 o 
   2   8  -7        1.81       20.17      7.69 o 
   3   8  -7      287.24      335.68     40.60 o 
   4   8  -7       12.42       12.74      8.14 o 
   5   8  -7      125.90      160.69     26.33 o 
   6   8  -7       46.00       72.66     16.87 o 
   7   8  -7       23.24       26.29     10.52 o 
   8   8  -7       10.96       38.43     16.93 o 
   9   8  -7       11.82       14.34      9.12 o 
  10   8  -7       10.98       27.62     11.95 o 
  11   8  -7       27.29       36.73     13.46 o 
  12   8  -7       29.10       32.83     13.30 o 
  13   8  -7       30.34       35.05     23.64 o 
   0   9  -7       24.84       27.44     14.60 o 
   1   9  -7       23.74       26.15      9.33 o 
   2   9  -7       77.66       79.14     13.83 o 
   3   9  -7        5.59       25.00      8.37 o 
   4   9  -7       39.26       33.35      8.84 o 
   5   9  -7        6.50        7.59      9.49 o 
   6   9  -7        6.41       23.32     11.72 o 
   7   9  -7       37.67       24.18     12.78 o 
   8   9  -7        2.94        6.91      9.80 o 
   9   9  -7       24.17       42.03     14.86 o 
  10   9  -7        5.27        9.35     10.06 o 
  11   9  -7       28.80       55.24     13.70 o 
   1  10  -7        6.74       16.35      8.67 o 
   2  10  -7       28.52       64.99     12.96 o 
   3  10  -7        2.09        9.89      8.50 o 
   4  10  -7       12.47       12.26     11.15 o 
   5  10  -7        4.39       12.26     16.93 o 
   6  10  -7        6.25       20.21     12.62 o 
   7  10  -7       10.28       24.52     11.12 o 
   0   0  -6    15995.80    15270.75    303.29 o 
   2   0  -6     9972.35    11799.66    394.54 o 
   4   0  -6     8207.22     9862.84    117.70 o 
   6   0  -6     5959.27     7126.06     68.57 o 
   8   0  -6     1112.43     1177.91     30.43 o 
  10   0  -6      125.73      135.16     14.22 o 
  12   0  -6      601.85      578.82     25.17 o 
  14   0  -6      919.68      973.23     67.72 o 
  16   0  -6      655.13      626.44     58.97 o 
  18   0  -6       71.61       93.41     29.77 o 
  20   0  -6       64.46       61.88     21.60 o 
   1   1  -6     6980.77     7926.14    165.73 o 
   2   1  -6     1574.30     1461.08     43.98 o 
   3   1  -6     3222.08     3824.49    120.89 o 
   4   1  -6     2933.89     3385.12    116.66 o 
   5   1  -6     4964.09     5266.11    133.11 o 
   6   1  -6     2798.15     2717.54     46.80 o 
   7   1  -6     3616.41     3796.98     55.96 o 
   8   1  -6      857.44      827.49     18.04 o 
   9   1  -6      801.92      822.00     18.73 o 
  10   1  -6     1683.45     1615.29     27.01 o 
  11   1  -6       53.49       51.35      8.29 o 
  12   1  -6     1117.83     1093.83     30.79 o 
  13   1  -6      172.37      181.18     22.20 o 
  14   1  -6      229.20      259.16     31.94 o 
  15   1  -6      383.29      430.73     34.20 o 
  16   1  -6        3.64        4.78      9.64 o 
  17   1  -6      131.12      195.43     34.15 o 
  18   1  -6        9.67        6.26     11.38 o 
  19   1  -6      104.49       85.36     20.18 o 
  20   1  -6       26.63       51.27     28.32 o 
   0   2  -6     2043.59     1981.11     75.36 o 
   1   2  -6      136.14      220.02     10.15 o 
   2   2  -6      688.31      818.44     27.13 o 
   3   2  -6     3980.06     4630.92    148.33 o 
   4   2  -6      246.16      281.78     12.45 o 
   5   2  -6     8574.27     9049.56    319.91 o 
   6   2  -6     1391.75     1402.14     44.94 o 
   7   2  -6     6478.58     6301.66    201.45 o 
   8   2  -6      217.27      214.93     10.75 o 
   9   2  -6     2286.86     2234.09     35.85 o 
  10   2  -6      660.18      661.42     27.30 o 
  11   2  -6     1217.61     1107.50     44.72 o 
  12   2  -6      128.49      137.04     17.33 o 
  13   2  -6     1229.03     1241.36     55.36 o 
  14   2  -6       78.80      135.77     17.85 o 
  15   2  -6      398.79      372.65     26.24 o 
  16   2  -6        9.14       23.02     14.30 o 
  17   2  -6       47.49       39.70     14.86 o 
  18   2  -6        4.63       31.56     13.60 o 
  19   2  -6       35.03       44.48     16.08 o 
  20   2  -6       24.63       28.46     12.20 o 
   1   3  -6      227.22      326.41     14.24 o 
   2   3  -6     2814.97     3099.74     85.38 o 
   3   3  -6     3062.17     3267.78    115.71 o 
   4   3  -6     1745.44     1732.70     56.63 o 
   5   3  -6     2816.73     3258.52     78.21 o 
   6   3  -6     5464.70     5553.47    164.18 o 
   7   3  -6       37.91       47.55      6.90 o 
   8   3  -6     3829.59     4099.24     97.24 o 
   9   3  -6      247.37      240.00     14.53 o 
  10   3  -6     1132.13     1014.11     35.07 o 
  11   3  -6       43.41       49.29     11.28 o 
  12   3  -6      991.18      974.91     80.21 o 
  13   3  -6       20.02       31.32      9.91 o 
  14   3  -6      487.94      490.41     45.27 o 
  15   3  -6       45.15       51.28     11.90 o 
  16   3  -6      206.95      217.15     23.62 o 
  17   3  -6      135.28      165.28     26.62 o 
  18   3  -6       36.57       35.53     13.00 o 
  19   3  -6        0.16       -8.87      9.63 o 
   0   4  -6     2247.92     2360.44    103.31 o 
   1   4  -6       64.34       72.70      5.72 o 
   2   4  -6     3306.93     3550.67    112.89 o 
   3   4  -6      174.41      163.61      8.07 o 
   4   4  -6     3211.47     3242.39     91.04 o 
   5   4  -6      590.32      713.28     26.34 o 
   6   4  -6     1478.84     1437.09     82.67 o 
   7   4  -6     1280.25     1195.77     67.02 o 
   8   4  -6      442.43      437.55     26.08 o 
   9   4  -6      309.36      262.36     20.11 o 
  10   4  -6       21.36       42.19     12.21 o 
  11   4  -6      384.18      393.86     31.05 o 
  12   4  -6       55.57       54.61     11.86 o 
  13   4  -6      699.32      671.33     32.53 o 
  14   4  -6       62.74       72.30     15.43 o 
  15   4  -6       34.70       43.86     10.27 o 
  16   4  -6      231.69      213.45     24.32 o 
  17   4  -6        8.83       34.24     10.54 o 
  18   4  -6       74.94      127.98     18.53 o 
  19   4  -6        9.34       52.51     15.21 o 
   1   5  -6     4421.79     4695.92    344.65 o 
   2   5  -6       87.95       79.23     11.04 o 
   3   5  -6     2081.44     2049.48    110.14 o 
   4   5  -6      208.89      240.09     12.82 o 
   5   5  -6     1560.22     1534.22     69.77 o 
   6   5  -6       44.08       51.89      9.58 o 
   7   5  -6      155.84      204.49     17.35 o 
   8   5  -6      111.89      121.82     15.63 o 
   9   5  -6       84.72      107.62     15.65 o 
  10   5  -6      230.30      236.35     22.53 o 
  11   5  -6       20.95       32.59      8.97 o 
  12   5  -6       77.19       82.30     14.44 o 
  13   5  -6       67.37       92.48     15.63 o 
  14   5  -6       27.47       64.38     12.92 o 
  15   5  -6      152.67      152.51     19.09 o 
  16   5  -6       55.49      108.43     16.14 o 
  17   5  -6      143.69      140.41     24.29 o 
  18   5  -6        3.90        9.91      9.02 o 
   0   6  -6     2855.82     3126.35    101.58 o 
   1   6  -6      142.17      133.78     14.24 o 
   2   6  -6     1259.69     1184.30     86.71 o 
   3   6  -6      283.69      293.46     17.48 o 
   4   6  -6      352.26      360.36     18.57 o 
   5   6  -6      630.02      611.44     58.38 o 
   6   6  -6      241.73      271.95     29.88 o 
   7   6  -6      195.76      218.79     30.07 o 
   8   6  -6       32.89       20.05     11.63 o 
   9   6  -6      180.25      221.29     45.83 o 
  10   6  -6       92.17       92.20     18.15 o 
  11   6  -6      237.41      239.59     30.83 o 
  12   6  -6        7.61       38.26     13.19 o 
  13   6  -6       36.15       64.31     24.81 o 
  14   6  -6       28.35       18.10      9.91 o 
  15   6  -6       19.41       27.44     16.64 o 
  16   6  -6       48.35       67.43     14.89 o 
  17   6  -6       16.99       16.08     11.54 o 
   1   7  -6      148.77      157.65     15.79 o 
   2   7  -6      288.39      245.72     18.46 o 
   3   7  -6      144.82      158.02     19.42 o 
   4   7  -6      289.42      277.48     24.79 o 
   5   7  -6      136.43      129.17     22.28 o 
   6   7  -6      717.22      661.42     55.75 o 
   7   7  -6      100.27      124.61     21.60 o 
   8   7  -6      226.80      251.82     31.30 o 
   9   7  -6       52.89       94.29     20.02 o 
  10   7  -6       90.77      115.40     23.02 o 
  11   7  -6       95.17      102.09     18.70 o 
  12   7  -6      168.76      158.67     24.85 o 
  13   7  -6        1.72       40.16     16.64 o 
  14   7  -6      100.49      116.47     22.77 o 
  15   7  -6        1.42        1.69      9.39 o 
   0   8  -6       64.65       48.81     13.79 o 
   1   8  -6      410.57      380.50     33.62 o 
   2   8  -6       78.71      119.65     17.25 o 
   3   8  -6       98.56      108.38     19.73 o 
   4   8  -6       53.68       84.14     14.13 o 
   5   8  -6      377.85      337.20     32.25 o 
   6   8  -6       46.09       69.10     15.99 o 
   7   8  -6       70.90       90.98     17.79 o 
   8   8  -6        8.58       -1.90      8.23 o 
   9   8  -6       95.59      139.97     23.73 o 
  10   8  -6       27.69       43.29     13.19 o 
  11   8  -6       85.04       81.31     20.14 o 
  12   8  -6       15.91       18.84     18.68 o 
  13   8  -6       18.92       30.51     18.97 o 
  14   8  -6        3.51       17.51     14.01 o 
   1   9  -6       10.82       25.85      9.26 o 
   2   9  -6       10.92       18.13      9.21 o 
   3   9  -6      176.44      246.01     25.94 o 
   4   9  -6       33.51       40.17     13.82 o 
   5   9  -6       65.86       85.78     18.87 o 
   6   9  -6       33.51        8.75     10.52 o 
   7   9  -6        3.78       11.45     14.01 o 
   8   9  -6        8.49       12.51     10.52 o 
   9   9  -6       15.37       24.40     11.72 o 
  10   9  -6       30.11       28.00     11.36 o 
  11   9  -6       10.51       22.54     14.60 o 
   0  10  -6       33.12       47.87     18.10 o 
   1  10  -6        0.01       18.70      9.28 o 
   2  10  -6       71.06      103.09     27.73 o 
   3  10  -6        1.37       18.28     15.51 o 
   4  10  -6       12.33       25.75     13.72 o 
   5  10  -6        2.03        4.25      9.69 o 
   6  10  -6        4.81        6.91     16.35 o 
   7  10  -6        5.22        5.71     10.06 o 
   8  10  -6        9.07       16.76     11.63 o 
   2   0  -5     4570.74     5230.92    113.78 o 
   4   0  -5     8408.64    10822.91    110.90 o 
   6   0  -5    13937.33    16889.09    275.02 o 
   8   0  -5    11057.79    13058.96    317.89 o 
  10   0  -5     1479.40     1687.56     41.22 o 
  12   0  -5     1889.23     1921.27    131.07 o 
  14   0  -5      931.64      864.05     64.22 o 
  16   0  -5       12.73       -7.01     12.26 o 
  18   0  -5      280.15      297.16     51.96 o 
  20   0  -5       44.73       42.03     21.60 o 
   0   1  -5    13633.07    13630.53    399.62 o 
   1   1  -5     1818.39     1669.17     41.03 o 
   2   1  -5     1127.35     1319.89     41.89 o 
   3   1  -5      209.18      236.58     11.66 o 
   4   1  -5     1200.34     1323.70     43.75 o 
   5   1  -5     4839.31     5382.83     81.11 o 
   6   1  -5     8376.46     9397.71     90.95 o 
   7   1  -5     9633.14    11559.69    117.55 o 
   8   1  -5      503.86      600.10     14.88 o 
   9   1  -5     3841.18     4363.54     63.01 o 
  10   1  -5      125.34      124.73      8.75 o 
  11   1  -5      728.14      733.87     23.76 o 
  12   1  -5      115.84      111.04     15.38 o 
  13   1  -5     1996.80     1991.98     50.93 o 
  14   1  -5       80.72       84.67     13.73 o 
  15   1  -5       37.37       48.60     15.26 o 
  16   1  -5       69.38       61.73     17.10 o 
  17   1  -5       32.38       37.91     15.85 o 
  18   1  -5       65.64       94.94     21.42 o 
  19   1  -5      245.89      233.75     34.32 o 
  20   1  -5       86.34       96.74     51.67 o 
   1   2  -5    14650.18    16333.25    559.82 o 
   2   2  -5      456.61      471.33     17.25 o 
   3   2  -5      452.36      507.73     18.42 o 
   4   2  -5      251.78      365.23      9.92 o 
   5   2  -5     8414.95     8689.46    281.76 o 
   6   2  -5      952.15      912.10     27.15 o 
   7   2  -5    13362.73    14846.38    391.96 o 
   8   2  -5     1645.30     1852.89     38.16 o 
   9   2  -5      385.25      407.60     16.74 o 
  10   2  -5      536.10      538.87     19.72 o 
  11   2  -5      609.88      568.24     28.72 o 
  12   2  -5     1041.50     1038.28     36.74 o 
  13   2  -5      212.81      223.87     19.90 o 
  14   2  -5      197.31      244.29     23.43 o 
  15   2  -5      507.30      512.70     28.20 o 
  16   2  -5      189.40      192.30     28.82 o 
  17   2  -5      127.26      161.28     28.06 o 
  18   2  -5       37.45       56.05     13.96 o 
  19   2  -5       54.33       51.98     15.47 o 
  20   2  -5       33.77       20.91     15.76 o 
   0   3  -5    20954.44    22568.76    839.67 o 
   1   3  -5       73.10       75.43      4.95 o 
   2   3  -5     3208.32     3495.78     95.46 o 
   3   3  -5     1463.69     1781.79     59.62 o 
   4   3  -5     2556.30     2840.76     68.27 o 
   5   3  -5     1282.91     1416.85     37.34 o 
   6   3  -5     7790.27     8772.41    259.18 o 
   7   3  -5     1515.19     1591.06     48.79 o 
   8   3  -5       59.59       68.05      8.50 o 
   9   3  -5      520.53      554.88     24.87 o 
  10   3  -5       29.73       25.60      8.53 o 
  11   3  -5      594.35      531.33     26.60 o 
  12   3  -5      463.30      445.57     25.50 o 
  13   3  -5      159.41      177.47     20.66 o 
  14   3  -5      405.88      430.33     39.09 o 
  15   3  -5       39.30       39.81     10.43 o 
  16   3  -5      518.31      499.76     28.81 o 
  17   3  -5       39.12       60.07     11.69 o 
  18   3  -5       31.20       34.12     21.31 o 
  19   3  -5        7.19       23.04     11.63 o 
  20   3  -5       61.36       67.69     20.43 o 
   1   4  -5     4863.99     4978.87    163.60 o 
   2   4  -5      964.56     1070.51     36.51 o 
   3   4  -5      781.25      821.22     27.75 o 
   4   4  -5     1456.61     1657.38     51.09 o 
   5   4  -5      918.96      978.55     29.01 o 
   6   4  -5     2067.23     2215.08     95.64 o 
   7   4  -5      301.91      307.25     14.41 o 
   8   4  -5     1553.23     1503.64     46.16 o 
   9   4  -5      796.69      766.08     35.89 o 
  10   4  -5     1554.15     1591.54     54.21 o 
  11   4  -5      136.68      166.77     19.51 o 
  12   4  -5      476.15      476.04     26.70 o 
  13   4  -5       29.41       39.67     10.97 o 
  14   4  -5        8.07       21.97      9.58 o 
  15   4  -5      252.59      297.16     27.91 o 
  16   4  -5       75.32       85.68     17.72 o 
  17   4  -5       53.41       54.25     11.96 o 
  18   4  -5       78.31       86.71     15.69 o 
  19   4  -5       18.27       30.95     12.59 o 
   0   5  -5     2138.30     2103.24    308.55 o 
   1   5  -5      101.85      116.19     11.44 o 
   2   5  -5       36.54       33.79      5.61 o 
   3   5  -5      415.48      467.11     30.71 o 
   4   5  -5      279.10      234.54     15.63 o 
   5   5  -5     1281.67     1258.99     38.09 o 
   6   5  -5       30.87       33.51      8.57 o 
   7   5  -5     1647.94     1706.15     94.21 o 
   8   5  -5      496.65      515.74     36.69 o 
   9   5  -5     1075.13     1065.63     37.43 o 
  10   5  -5       13.71       21.86      8.72 o 
  11   5  -5      673.80      708.83     32.93 o 
  12   5  -5      122.01      131.04     18.04 o 
  13   5  -5      162.51      159.55     20.21 o 
  14   5  -5       24.66       58.47     12.13 o 
  15   5  -5      162.52      200.24     23.50 o 
  16   5  -5        9.67       15.80      7.19 o 
  17   5  -5       51.02       89.14     25.50 o 
  18   5  -5       20.21       37.31      9.51 o 
   1   6  -5      437.19      425.84     37.50 o 
   2   6  -5      330.50      313.04     16.55 o 
   3   6  -5      570.75      605.07     22.90 o 
   4   6  -5      177.03      171.10     14.63 o 
   5   6  -5      206.16      225.04     17.68 o 
   6   6  -5      451.88      455.87     33.05 o 
   7   6  -5      147.78      153.76     18.11 o 
   8   6  -5      387.75      387.79     24.25 o 
   9   6  -5      172.54      163.83     19.77 o 
  10   6  -5      255.95      261.70     24.31 o 
  11   6  -5       62.20       70.92     15.62 o 
  12   6  -5      258.19      295.61     27.25 o 
  13   6  -5       11.10       28.16      9.25 o 
  14   6  -5       92.89      139.52     18.85 o 
  15   6  -5       17.81       23.06     13.28 o 
  16   6  -5       17.26       21.54     19.28 o 
  17   6  -5       18.05       29.60     11.31 o 
   0   7  -5     1464.90     1406.70    185.95 o 
   1   7  -5       88.85      128.69     14.19 o 
   2   7  -5      719.08      689.87     40.79 o 
   3   7  -5       34.66       58.12     12.60 o 
   4   7  -5      154.94      186.63     20.67 o 
   5   7  -5       52.42       60.13     21.60 o 
   6   7  -5      191.47      181.42     25.85 o 
   7   7  -5       96.29      103.64     20.44 o 
   8   7  -5      314.68      290.74     32.96 o 
   9   7  -5       22.18       39.23     11.38 o 
  10   7  -5       77.45      106.76     20.62 o 
  11   7  -5       59.22       70.76     15.57 o 
  12   7  -5      102.16      117.07     21.59 o 
  13   7  -5      158.19      139.32     28.32 o 
  14   7  -5       41.94       40.70     15.47 o 
  15   7  -5        0.18       11.99     10.71 o 
  16   7  -5       11.02       29.40     11.92 o 
   1   8  -5      951.11      962.24     55.28 o 
   2   8  -5       84.58       97.43     14.77 o 
   3   8  -5       99.93      101.64     15.09 o 
   4   8  -5       38.28       70.72     13.37 o 
   5   8  -5       14.73       53.86     14.62 o 
   6   8  -5        5.37       31.34     11.35 o 
   7   8  -5      157.89      156.84     25.27 o 
   8   8  -5       22.79       53.38     17.22 o 
   9   8  -5       22.42       47.38     13.30 o 
  10   8  -5       76.11      135.57     23.21 o 
  11   8  -5       31.30       44.71     11.49 o 
  12   8  -5        5.09        3.19      9.23 o 
  13   8  -5        1.17       12.81     12.26 o 
  14   8  -5       12.12       21.89      9.64 o 
   0   9  -5      150.66      138.37     32.69 o 
   1   9  -5        0.53        8.90      8.20 o 
   2   9  -5       83.58       72.32     16.91 o 
   3   9  -5       54.97       70.89     13.52 o 
   4   9  -5       15.46       39.14     11.47 o 
   5   9  -5       42.05       71.14     16.04 o 
   6   9  -5        0.11        1.47      7.81 o 
   7   9  -5       21.40       35.42     12.30 o 
   8   9  -5       13.61       29.24     11.92 o 
   9   9  -5       46.77       64.13     18.97 o 
  10   9  -5        1.36       11.80     11.33 o 
  11   9  -5       51.96       92.31     19.56 o 
  12   9  -5        1.76       -2.92     13.43 o 
   1  10  -5        1.28       24.89     30.94 o 
   2  10  -5        0.45       25.01     12.55 o 
   3  10  -5        0.47        4.62      7.97 o 
   4  10  -5       48.27       55.36     13.75 o 
   5  10  -5        4.62       -8.64      8.64 o 
   6  10  -5       10.44       28.65     10.43 o 
   7  10  -5        0.88        6.76     20.43 o 
   8  10  -5        1.03       19.18     14.60 o 
   0  11  -5        9.97       -9.92     14.01 o 
   1  11  -5        3.62       17.98     10.30 o 
   0   0  -4    49713.64    52127.25   1868.51 o 
   2   0  -4    13209.19    13244.71    208.43 o 
   4   0  -4    29510.06    36028.69    503.37 o 
   6   0  -4    14650.99    18178.96    325.03 o 
   8   0  -4      659.40      811.68     24.73 o 
  10   0  -4      301.57      327.66     21.17 o 
  12   0  -4      972.94      821.38     35.06 o 
  14   0  -4     1146.80     1228.36     77.06 o 
  16   0  -4      738.05      611.84     57.80 o 
  18   0  -4      210.46      206.67     44.37 o 
  20   0  -4       85.97       57.21     24.52 o 
   1   1  -4    14485.25    17179.54    439.30 o 
   2   1  -4     5494.63     7111.38    276.71 o 
   3   1  -4    32243.28    36220.18   1449.49 o 
   4   1  -4      750.08     1040.28     24.12 o 
   5   1  -4     8707.79    10470.36    131.07 o 
   6   1  -4     5570.01     6826.48     55.68 o 
   7   1  -4      535.21      540.80     13.81 o 
   8   1  -4     4981.98     5448.19     50.17 o 
   9   1  -4      587.38      636.43     21.89 o 
  10   1  -4     1249.80     1321.25     24.79 o 
  11   1  -4      537.33      432.28     22.37 o 
  12   1  -4      634.97      635.93     27.77 o 
  13   1  -4      322.25      288.89     21.65 o 
  14   1  -4      296.44      261.72     21.59 o 
  15   1  -4      626.79      627.83     40.04 o 
  16   1  -4       63.44       80.04     31.23 o 
  17   1  -4      472.86      456.50     36.52 o 
  18   1  -4       18.29       30.63     11.30 o 
  19   1  -4      109.82      101.85     21.45 o 
  20   1  -4       61.88       52.12     16.30 o 
   0   2  -4      328.25      430.54     31.17 o 
   1   2  -4      543.62      647.56     18.31 o 
   2   2  -4     4931.73     5394.50    152.57 o 
   3   2  -4     3726.55     4091.50    130.81 o 
   4   2  -4    21404.12    26055.12    643.33 o 
   5   2  -4     4692.52     5508.03    102.22 o 
   6   2  -4      206.99      179.67      7.06 o 
   7   2  -4    10721.29    10574.29    496.71 o 
   8   2  -4     2200.82     2457.98     54.52 o 
   9   2  -4     3766.17     3720.73    147.25 o 
  10   2  -4       40.62       35.53      7.86 o 
  11   2  -4     1170.24     1058.95     44.15 o 
  12   2  -4      538.09      588.54     34.88 o 
  13   2  -4     1852.96     1691.68     61.08 o 
  14   2  -4       92.94      113.60     21.60 o 
  15   2  -4      442.43      409.09     40.00 o 
  16   2  -4      193.57      206.65     29.51 o 
  17   2  -4        1.04       15.28     11.68 o 
  18   2  -4       85.78       82.28     17.82 o 
  19   2  -4       28.08       37.68     13.79 o 
  20   2  -4       20.70       33.30     12.06 o 
   1   3  -4      563.16      550.45     15.06 o 
   2   3  -4     1789.40     2253.40     67.73 o 
   3   3  -4      120.62      120.87      5.82 o 
   4   3  -4     1273.20     1374.62     41.82 o 
   5   3  -4      496.44      450.30     20.22 o 
   6   3  -4     5857.79     6771.86    226.85 o 
   7   3  -4      189.42      207.61     12.45 o 
   8   3  -4     5501.09     5650.23    135.26 o 
   9   3  -4      589.99      608.14     34.45 o 
  10   3  -4     1479.85     1428.96     50.34 o 
  11   3  -4       40.66       58.20     14.55 o 
  12   3  -4     1059.26      930.14     44.37 o 
  13   3  -4       49.42       57.75     15.15 o 
  14   3  -4      891.33      823.17     54.30 o 
  15   3  -4       14.67       27.01     12.30 o 
  16   3  -4      111.32      109.43     21.42 o 
  17   3  -4        0.48       -4.00      7.01 o 
  18   3  -4       42.48       55.13     16.27 o 
  19   3  -4       26.62       35.87     35.03 o 
  20   3  -4       30.96       32.49     12.62 o 
   0   4  -4     2774.26     2483.21    397.29 o 
   1   4  -4      363.98      287.38     12.98 o 
   2   4  -4     4651.46     4970.25    223.33 o 
   3   4  -4     1016.57     1003.42     46.02 o 
   4   4  -4     1805.96     1762.71     63.89 o 
   5   4  -4     2097.16     1984.01     55.64 o 
   6   4  -4      649.98      582.57     41.68 o 
   7   4  -4     1061.33      896.03     37.36 o 
   8   4  -4      263.50      247.80     20.70 o 
   9   4  -4      552.77      541.20     42.03 o 
  10   4  -4       90.58      103.22     18.75 o 
  11   4  -4      563.66      574.62     39.12 o 
  12   4  -4       29.88       76.18     16.69 o 
  13   4  -4      654.43      531.53     35.92 o 
  14   4  -4      176.92      194.23     31.23 o 
  15   4  -4       63.03       73.28     16.72 o 
  16   4  -4       45.24       85.68     16.94 o 
  17   4  -4        5.18       19.21      8.04 o 
  18   4  -4       54.13       71.88     13.28 o 
  19   4  -4       55.17       79.28     22.19 o 
   1   5  -4     2466.01     2350.29    180.58 o 
   2   5  -4        6.65        7.22      4.30 o 
   3   5  -4     3459.61     3505.87    167.15 o 
   4   5  -4      349.29      385.12     27.24 o 
   5   5  -4     1080.86     1029.08     49.59 o 
   6   5  -4       19.18       42.44     11.30 o 
   7   5  -4      538.31      464.77     27.62 o 
   8   5  -4       18.06       24.47      9.88 o 
   9   5  -4      119.10      124.37     19.80 o 
  10   5  -4       79.65      119.94     20.41 o 
  11   5  -4       16.20       38.51     11.95 o 
  12   5  -4       60.89       63.70     14.86 o 
  13   5  -4      178.52      181.70     37.95 o 
  14   5  -4       21.82       38.95     11.50 o 
  15   5  -4      182.36      172.54     44.08 o 
  16   5  -4       64.65       83.08     18.97 o 
  17   5  -4       31.21       48.61     16.48 o 
  18   5  -4        1.44        8.73     12.65 o 
   0   6  -4     1579.27     1596.77    221.85 o 
   1   6  -4      340.03      317.47     21.66 o 
   2   6  -4     1056.42     1041.70     69.20 o 
   3   6  -4      305.83      317.28     20.99 o 
   4   6  -4      347.97      356.63     17.61 o 
   5   6  -4      918.11      778.57     83.19 o 
   6   6  -4      375.53      335.53     46.41 o 
   7   6  -4      186.17      223.98     24.44 o 
   8   6  -4       51.73       64.33     14.13 o 
   9   6  -4      262.21      274.90     26.36 o 
  10   6  -4        7.81       13.48      9.69 o 
  11   6  -4      147.43      158.24     39.41 o 
  12   6  -4       12.18       19.13     13.14 o 
  13   6  -4       75.03       63.44     15.62 o 
  14   6  -4       89.78      136.41     22.16 o 
  15   6  -4       32.10       49.77     13.55 o 
  16   6  -4       27.56       30.02     14.30 o 
  17   6  -4       34.79       45.13     13.60 o 
   1   7  -4      357.37      367.22     18.90 o 
   2   7  -4     1134.87     1131.77     95.01 o 
   3   7  -4      133.28      108.01     16.05 o 
   4   7  -4      286.56      234.10     22.43 o 
   5   7  -4       31.90       50.35     16.35 o 
   6   7  -4      216.22      211.35     27.04 o 
   7   7  -4       27.75       33.86     14.60 o 
   8   7  -4      519.59      502.61     60.13 o 
   9   7  -4       98.81      122.35     20.75 o 
  10   7  -4       57.22       45.99     13.19 o 
  11   7  -4       58.65       79.47     17.54 o 
  12   7  -4       39.15       62.17     15.48 o 
  13   7  -4       13.99       20.59     11.09 o 
  14   7  -4      156.31      164.03     24.40 o 
  15   7  -4       37.95       51.71     14.01 o 
  16   7  -4       50.56       63.48     13.11 o 
   0   8  -4      188.15      168.42     23.67 o 
   1   8  -4       22.74       29.81      8.95 o 
   2   8  -4       34.07       48.85     11.09 o 
   3   8  -4       58.14       67.47     17.40 o 
   4   8  -4       74.44       71.93     17.04 o 
   5   8  -4       82.65       97.99     19.64 o 
   6   8  -4       50.90       60.72     15.21 o 
   7   8  -4      222.13      221.58     29.46 o 
   8   8  -4       59.82       48.83     15.47 o 
   9   8  -4      195.81      207.22     28.93 o 
  10   8  -4       64.65       64.94     14.59 o 
  11   8  -4       45.00       44.37     12.63 o 
  12   8  -4       46.47       49.04     13.62 o 
  13   8  -4       34.38       44.10     14.55 o 
  14   8  -4        1.21       16.21     10.30 o 
   1   9  -4      126.79      198.22     26.07 o 
   2   9  -4        8.68       14.89      7.39 o 
   3   9  -4      117.70      125.55     18.86 o 
   4   9  -4       18.06       43.23     11.33 o 
   5   9  -4       26.77       50.30     13.55 o 
   6   9  -4       44.70       57.77     14.62 o 
   7   9  -4        0.99       22.48     11.05 o 
   8   9  -4       95.21      104.70     20.44 o 
   9   9  -4       30.93       36.68     14.79 o 
  10   9  -4       22.32       22.73     18.68 o 
  11   9  -4        4.86       19.36     11.50 o 
  12   9  -4       13.87       35.28     12.96 o 
   0  10  -4       98.94      144.20     29.19 o 
   1  10  -4        0.21       -2.99      8.23 o 
   2  10  -4       51.12       95.19     17.34 o 
   3  10  -4        0.57       -2.14      8.55 o 
   4  10  -4       18.06       27.34      9.18 o 
   5  10  -4        1.97       37.53     11.45 o 
   6  10  -4       17.47       17.78     11.09 o 
   7  10  -4        1.19       11.35     12.55 o 
   8  10  -4        1.32       23.77     12.13 o 
   9  10  -4        6.78        0.12      9.28 o 
   1  11  -4        7.03       34.72     18.97 o 
   2  11  -4        2.13       43.79     14.01 o 
   2   0  -3     5799.22     7862.21    102.68 o 
   4   0  -3    17620.03    20449.49    231.61 o 
   6   0  -3    10624.64    12264.31    170.77 o 
   8   0  -3     3234.09     3473.72     61.51 o 
  10   0  -3    12994.01    13236.94    201.42 o 
  12   0  -3     2046.55     1969.81     86.41 o 
  14   0  -3      213.01      171.06     35.61 o 
  16   0  -3      611.84      576.23     56.63 o 
  18   0  -3       50.10       39.70     20.43 o 
  20   0  -3        9.65       29.19     15.76 o 
   0   1  -3    10367.56    11206.20    885.95 o 
   1   1  -3    11538.00    14363.63    423.27 o 
   2   1  -3     4707.82     4953.34    185.82 o 
   3   1  -3    23246.73    27090.89   1007.96 o 
   4   1  -3    35422.71    44192.89    643.50 o 
   5   1  -3     6836.10     7857.81     78.27 o 
   6   1  -3     2264.02     2718.69     34.55 o 
   7   1  -3     3944.41     4716.93     93.43 o 
   8   1  -3      240.85      236.00     12.39 o 
   9   1  -3     4947.43     5325.87     92.52 o 
  10   1  -3      145.25      162.76     12.27 o 
  11   1  -3     4703.52     4550.67    245.50 o 
  12   1  -3      188.00      239.50     27.02 o 
  13   1  -3      587.92      562.84     35.39 o 
  14   1  -3      168.98      155.20     24.44 o 
  15   1  -3      299.18      331.29     35.09 o 
  16   1  -3       78.50      117.15     22.28 o 
  17   1  -3      111.71      118.88     21.69 o 
  18   1  -3       92.23      109.48     25.40 o 
  19   1  -3       39.69       40.08     14.17 o 
  20   1  -3       30.04       40.45     13.41 o 
  21   1  -3       25.87       10.81     12.55 o 
   1   2  -3     7103.67     8833.24    280.32 o 
   2   2  -3      496.42      504.37     13.52 o 
   3   2  -3    31328.40    35537.59    991.16 o 
   4   2  -3     4789.40     4972.51    158.38 o 
   5   2  -3     8166.58    10028.43    135.42 o 
   6   2  -3      581.14      573.22     22.19 o 
   7   2  -3     1049.96     1164.81     49.61 o 
   8   2  -3      458.62      463.23     15.76 o 
   9   2  -3      502.27      466.77     18.46 o 
  10   2  -3     1610.54     1626.82     35.68 o 
  11   2  -3      873.33      853.96     39.82 o 
  12   2  -3      818.19      739.39     39.00 o 
  13   2  -3      311.38      293.68     27.59 o 
  14   2  -3       55.37       70.23     16.37 o 
  15   2  -3      149.69      177.65     26.68 o 
  16   2  -3       85.85       78.96     48.75 o 
  17   2  -3      295.86      363.96     39.21 o 
  18   2  -3       82.64       76.64     18.39 o 
  19   2  -3      111.05      120.19     23.30 o 
  20   2  -3        2.83       17.71     11.68 o 
   0   3  -3    10390.27    12925.79    872.70 o 
   1   3  -3      728.68      827.16     41.69 o 
   2   3  -3    12499.92    13832.31    496.68 o 
   3   3  -3     1324.82     1606.39     62.44 o 
   4   3  -3    13011.23    14749.95    480.32 o 
   5   3  -3      231.92      211.20     12.49 o 
   6   3  -3      182.91      193.28     10.95 o 
   7   3  -3      608.65      512.11     25.02 o 
   8   3  -3      721.49      755.24     35.17 o 
   9   3  -3     1513.57     1538.28     48.91 o 
  10   3  -3      148.94      132.84     19.80 o 
  11   3  -3       63.80       60.67     14.62 o 
  12   3  -3      410.52      404.02     29.72 o 
  13   3  -3      176.88      231.52     33.28 o 
  14   3  -3      159.54      162.82     25.69 o 
  15   3  -3       10.28       19.72     11.68 o 
  16   3  -3      152.70      161.04     42.03 o 
  17   3  -3       43.02       68.89     16.93 o 
  18   3  -3      284.70      279.45     35.50 o 
  19   3  -3       28.83       33.93     14.71 o 
  20   3  -3       48.52       60.36     20.73 o 
   1   4  -3      137.64      154.66     12.37 o 
   2   4  -3     2808.79     3062.16    168.37 o 
   3   4  -3    11333.01    12142.12    550.13 o 
   4   4  -3      646.74      607.29     30.44 o 
   5   4  -3     1705.08     1870.90     39.83 o 
   6   4  -3     1354.99     1117.91     41.67 o 
   7   4  -3        0.79        4.35      5.47 o 
   8   4  -3     2160.19     1894.30     54.23 o 
   9   4  -3      253.49      211.56     23.52 o 
  10   4  -3     1257.37      950.77     42.28 o 
  11   4  -3      195.57      202.93     25.69 o 
  12   4  -3      984.39      870.51     43.76 o 
  13   4  -3      156.56      151.98     23.71 o 
  14   4  -3      191.19      211.96     28.67 o 
  15   4  -3       13.48       32.15     12.59 o 
  16   4  -3      109.56       99.36     20.14 o 
  17   4  -3      151.47      161.45     24.82 o 
  18   4  -3       38.88       39.93     13.33 o 
  19   4  -3       57.43       71.32     26.27 o 
   0   5  -3      477.08      489.23     54.59 o 
   1   5  -3      201.10      212.79     12.87 o 
   2   5  -3      117.72      130.19     12.39 o 
   3   5  -3      726.56      620.34     39.10 o 
   4   5  -3     1014.51      999.80     50.23 o 
   5   5  -3     1114.09     1031.24     51.10 o 
   6   5  -3      885.72      800.29     65.68 o 
   7   5  -3     1800.16     1494.37    106.55 o 
   8   5  -3       69.54       73.80     14.96 o 
   9   5  -3     2424.02     1951.09     60.20 o 
  10   5  -3      276.78      316.67     30.65 o 
  11   5  -3      353.51      321.01     27.02 o 
  12   5  -3       27.13       33.06     11.63 o 
  13   5  -3      192.80      235.02     29.93 o 
  14   5  -3        5.81       20.65     11.08 o 
  15   5  -3      187.47      192.73     28.68 o 
  16   5  -3       23.87       32.02     10.66 o 
  17   5  -3       40.39       40.54     16.06 o 
  18   5  -3       27.36       47.01     13.96 o 
   1   6  -3      667.94      780.21     71.21 o 
   2   6  -3      105.15       86.18     17.72 o 
   3   6  -3       38.14       31.15      8.40 o 
   4   6  -3      992.72      880.76     50.00 o 
   5   6  -3     1307.37     1189.21    105.96 o 
   6   6  -3      897.25      696.07    106.55 o 
   7   6  -3      643.23      643.01     34.26 o 
   8   6  -3      328.72      303.69     24.56 o 
   9   6  -3      459.68      378.02     28.06 o 
  10   6  -3      290.77      288.06     27.51 o 
  11   6  -3        0.80        1.86     16.06 o 
  12   6  -3      208.22      227.98     29.41 o 
  13   6  -3       34.04       53.42     14.86 o 
  14   6  -3       49.49       59.82     14.45 o 
  15   6  -3       36.41       67.96     16.93 o 
  16   6  -3       56.50       53.45     15.44 o 
  17   6  -3        8.59       35.44     14.60 o 
   0   7  -3      818.81      825.31     38.56 o 
   1   7  -3        4.19       10.12      6.18 o 
   2   7  -3      679.04      701.50     25.43 o 
   3   7  -3      238.01      185.16     18.27 o 
   4   7  -3      287.18      273.57     22.28 o 
   5   7  -3      150.13      163.24     21.83 o 
   6   7  -3      526.15      468.17     30.34 o 
   7   7  -3       30.35       62.83     14.79 o 
   8   7  -3       69.90      110.86     18.98 o 
   9   7  -3       61.29       86.41     17.13 o 
  10   7  -3        9.19       20.95     11.30 o 
  11   7  -3       82.73       96.84     18.80 o 
  12   7  -3        3.01       18.53      9.61 o 
  13   7  -3       43.99       62.92     14.38 o 
  14   7  -3       57.60       61.47     15.74 o 
  15   7  -3        9.10       20.35     16.64 o 
  16   7  -3       13.09       22.62     12.90 o 
   1   8  -3      962.13      868.31     92.79 o 
   2   8  -3        4.63       12.61      7.62 o 
   3   8  -3       57.28       87.11     17.37 o 
   4   8  -3       21.27       40.82     12.84 o 
   5   8  -3       21.88        9.92     11.09 o 
   6   8  -3       27.37       70.64     21.02 o 
   7   8  -3       17.64       22.19     12.84 o 
   8   8  -3       19.54       41.45     13.43 o 
   9   8  -3       29.55       31.53     15.18 o 
  10   8  -3        1.24       29.77     14.60 o 
  11   8  -3       25.60       42.62     14.60 o 
  12   8  -3       10.22       -0.58     14.60 o 
  13   8  -3       16.29       28.61     14.60 o 
  14   8  -3        1.76       12.26     14.01 o 
   0   9  -3      115.45      102.17     26.86 o 
   1   9  -3       82.12       71.89     15.69 o 
   2   9  -3      115.73      145.49     18.54 o 
   3   9  -3       43.08       53.84     10.48 o 
   4   9  -3        6.58       23.19     10.80 o 
   5   9  -3        8.85       14.76      8.93 o 
   6   9  -3        6.93       10.35     11.09 o 
   7   9  -3       24.39       46.41     13.16 o 
   8   9  -3        8.47       14.60     12.26 o 
   9   9  -3       29.26       70.06     20.43 o 
  10   9  -3       12.66        4.67     11.68 o 
  11   9  -3       29.34       39.12     15.76 o 
  12   9  -3       14.72       21.60     14.01 o 
   1  10  -3        4.46       21.99      8.64 o 
   2  10  -3       26.76       19.01      9.69 o 
   3  10  -3        6.13       32.08     11.72 o 
   4  10  -3        9.32       14.19     11.38 o 
   5  10  -3        2.83       -6.99      9.92 o 
   6  10  -3       22.66       50.02     13.55 o 
   7  10  -3        0.32        7.70     14.60 o 
   8  10  -3       46.22       74.84     15.03 o 
   9  10  -3        0.29       16.35     16.93 o 
   0   0  -2    15827.33    15526.68    108.59 o 
   2   0  -2    25454.35    34658.71    407.93 o 
   4   0  -2     7831.00     9387.00     56.43 o 
   6   0  -2     1969.93     2219.15     40.73 o 
   8   0  -2      998.26     1163.55     52.54 o 
  10   0  -2     1147.11     1196.25     60.72 o 
  12   0  -2     1265.69     1083.57     64.22 o 
  14   0  -2      321.69      287.82     44.37 o 
  16   0  -2      270.41      277.31     48.46 o 
  18   0  -2      466.88      407.51     47.87 o 
  20   0  -2       49.71       56.63     23.94 o 
   1   1  -2     2194.91     2527.11     92.95 o 
   2   1  -2     2708.98     3439.45    123.21 o 
   3   1  -2    66450.73    76762.86   3523.48 o 
   4   1  -2    25316.00    30217.83    490.88 o 
   5   1  -2      158.48      234.11     47.44 o 
   6   1  -2     2749.51     3011.35     69.19 o 
   7   1  -2      616.58      757.81     17.61 o 
   8   1  -2     1647.96     1801.11     53.81 o 
   9   1  -2      954.69      916.39     35.71 o 
  10   1  -2     2165.82     2213.09     58.41 o 
  11   1  -2      206.20      165.33     33.28 o 
  12   1  -2     1259.06     1287.25     49.95 o 
  13   1  -2      404.65      404.71     30.55 o 
  14   1  -2      377.70      330.88     30.67 o 
  15   1  -2       79.03       84.04     23.94 o 
  16   1  -2      101.62      112.21     27.44 o 
  17   1  -2      185.14      213.55     30.75 o 
  18   1  -2       10.73        0.97      9.93 o 
  19   1  -2      197.69      190.84     29.34 o 
  20   1  -2        3.68       31.33     12.36 o 
  21   1  -2       14.30        1.21      9.23 o 
   0   2  -2     1476.85     1551.72     86.30 o 
   1   2  -2      456.39      420.54     15.80 o 
   2   2  -2     1544.54     1956.01     65.82 o 
   3   2  -2    12292.05    13914.64    479.28 o 
   4   2  -2      204.64      213.41     13.55 o 
   5   2  -2    11481.67    11425.72    192.29 o 
   6   2  -2      681.24      794.71     41.86 o 
   7   2  -2     1075.50     1387.08     61.12 o 
   8   2  -2       66.27       70.66      5.81 o 
   9   2  -2     4247.77     4556.01     81.11 o 
  10   2  -2       12.09       10.80      8.26 o 
  11   2  -2     4204.81     3796.65    320.22 o 
  12   2  -2      562.27      501.54     31.94 o 
  13   2  -2      827.77      706.35     50.21 o 
  14   2  -2      100.44       90.22     18.98 o 
  15   2  -2      641.78      553.50     39.12 o 
  16   2  -2       19.12       21.44     10.23 o 
  17   2  -2      110.09      130.12     22.71 o 
  18   2  -2       69.11       70.72     14.71 o 
  19   2  -2       50.28       52.54     14.86 o 
  20   2  -2       14.67        5.12      8.83 o 
   1   3  -2     3567.33     3814.10    319.66 o 
   2   3  -2     6561.41     6898.50    350.32 o 
   3   3  -2     1436.98     1606.48     91.63 o 
   4   3  -2     4638.28     4518.27    137.63 o 
   5   3  -2     1189.47     1165.62     22.71 o 
   6   3  -2     3603.71     3670.41     44.19 o 
   7   3  -2      171.59      194.08     13.27 o 
   8   3  -2     3182.58     3643.79     70.97 o 
   9   3  -2      104.65      146.93     19.82 o 
  10   3  -2     3988.50     3692.51     79.26 o 
  11   3  -2      154.04      168.89     26.27 o 
  12   3  -2      672.12      661.17     37.51 o 
  13   3  -2        3.26        8.70     13.43 o 
  14   3  -2      609.32      569.88     36.74 o 
  15   3  -2      170.43      157.31     24.50 o 
  16   3  -2      389.05      360.06     33.81 o 
  17   3  -2       35.32       55.69     14.59 o 
  18   3  -2        4.38        7.08     10.30 o 
  19   3  -2       50.20       82.23     17.78 o 
  20   3  -2       44.12       53.97     14.04 o 
   0   4  -2    20128.89    20870.96    209.59 o 
   1   4  -2       35.47       38.58     11.16 o 
   2   4  -2     4678.32     4998.09    268.14 o 
   3   4  -2      955.53     1076.08     46.38 o 
   4   4  -2     1376.41     1269.39     72.01 o 
   5   4  -2     1888.98     1837.86     85.32 o 
   6   4  -2      756.59      647.30     30.31 o 
   7   4  -2      347.37      333.81     22.69 o 
   8   4  -2      467.80      536.16     44.95 o 
   9   4  -2     1222.36     1112.71     43.75 o 
  10   4  -2      144.34      119.32     19.35 o 
  11   4  -2      939.38      839.51     41.07 o 
  12   4  -2      180.05      168.09     24.13 o 
  13   4  -2       45.47       69.30     15.65 o 
  14   4  -2       94.89      133.14     23.30 o 
  15   4  -2       46.18       73.29     19.56 o 
  16   4  -2       35.99       39.56     13.04 o 
  17   4  -2       75.79       79.69     17.25 o 
  18   4  -2      127.33      142.01     24.10 o 
  19   4  -2       15.42       27.50     13.00 o 
   1   5  -2     6934.89     7549.03    601.68 o 
   2   5  -2       12.58       13.93      9.24 o 
   3   5  -2     3599.89     3445.29    189.57 o 
   4   5  -2      312.63      320.13     30.73 o 
   5   5  -2      576.88      459.13     31.82 o 
   6   5  -2      167.98      216.05     18.70 o 
   7   5  -2      410.69      463.66     27.66 o 
   8   5  -2      289.20      314.88     24.15 o 
   9   5  -2      346.01      342.78     26.41 o 
  10   5  -2      618.40      523.37     32.99 o 
  11   5  -2      149.73      150.37     23.07 o 
  12   5  -2        3.21       17.78     15.47 o 
  13   5  -2      158.16      186.19     26.33 o 
  14   5  -2       81.30       88.73     18.24 o 
  15   5  -2       57.31       83.17     18.16 o 
  16   5  -2       18.74       37.27     12.34 o 
  17   5  -2       99.65      127.81     24.54 o 
  18   5  -2        1.87       28.55     11.56 o 
  19   5  -2       70.91       83.73     18.47 o 
   0   6  -2      344.02      360.59     23.52 o 
   1   6  -2      136.26      139.30     16.46 o 
   2   6  -2     1103.61      944.59     83.93 o 
   3   6  -2        5.69        8.02      5.06 o 
   4   6  -2     2906.89     2616.72    151.21 o 
   5   6  -2      313.95      313.56     29.77 o 
   6   6  -2      266.49      255.57     21.88 o 
   7   6  -2      564.46      558.00     32.40 o 
   8   6  -2        9.59       12.69      8.55 o 
   9   6  -2      388.37      317.48     25.78 o 
  10   6  -2       23.28       24.89     10.22 o 
  11   6  -2      234.50      219.73     27.81 o 
  12   6  -2       96.62       97.79     19.82 o 
  13   6  -2      221.39      236.83     30.65 o 
  14   6  -2       37.78       42.17     22.19 o 
  15   6  -2       22.39        9.27      9.68 o 
  16   6  -2       30.83       52.91     14.25 o 
  17   6  -2        6.15       32.38     12.06 o 
  18   6  -2       50.82       49.31     15.70 o 
   1   7  -2      252.16      267.48     21.03 o 
   2   7  -2      366.02      394.71     21.17 o 
   3   7  -2     1228.68     1096.51     36.04 o 
   4   7  -2       58.83       86.71     15.69 o 
   5   7  -2      248.74      205.74     23.93 o 
   6   7  -2      195.12      218.30     25.37 o 
   7   7  -2       53.20       69.70     14.86 o 
   8   7  -2      755.49      584.11     35.47 o 
   9   7  -2       18.60       31.70     11.35 o 
  10   7  -2      176.28      232.42     28.82 o 
  11   7  -2       40.27       67.86     15.76 o 
  12   7  -2      178.18      242.87     30.96 o 
  13   7  -2       47.10       57.40     15.44 o 
  14   7  -2       76.86      106.80     20.22 o 
  15   7  -2       17.16       37.44     16.93 o 
  16   7  -2        4.83        4.98     21.02 o 
   0   8  -2      170.18      211.92     24.97 o 
   1   8  -2       16.85       28.12      8.21 o 
   2   8  -2       55.43       62.51     11.68 o 
   3   8  -2      223.04      205.98     20.22 o 
   4   8  -2        0.07       27.44     13.43 o 
   5   8  -2      208.21      252.65     27.39 o 
   6   8  -2       78.68      102.79     25.40 o 
   7   8  -2      160.88      145.26     23.52 o 
   8   8  -2       11.61       51.15     14.01 o 
   9   8  -2      199.55      220.40     28.07 o 
  10   8  -2        9.74       14.63     20.14 o 
  11   8  -2      112.46      145.66     22.84 o 
  12   8  -2       41.51       73.11     15.11 o 
  13   8  -2        4.30       13.02     10.22 o 
  14   8  -2       21.99       42.07     15.01 o 
   1   9  -2       80.53      118.85     19.03 o 
   2   9  -2       57.03       68.70     12.65 o 
   3   9  -2       84.44      121.38     24.81 o 
   4   9  -2       21.62       46.71     16.35 o 
   5   9  -2       77.00       93.41     20.43 o 
   6   9  -2        9.05       19.85     14.01 o 
   7   9  -2       11.57       21.02     11.09 o 
   8   9  -2       46.33       77.06     23.35 o 
   9   9  -2       48.21       37.36     15.76 o 
  10   9  -2       36.21       60.72     15.76 o 
  11   9  -2       12.06       25.10     12.84 o 
   0  10  -2       95.49      106.84     26.27 o 
   1  10  -2        7.14       25.06     10.38 o 
   2  10  -2       23.63       69.55     13.62 o 
   4  10  -2       12.66       25.10     18.10 o 
   5  10  -2        2.63       29.77     16.35 o 
   6  10  -2       47.50       96.91     28.02 o 
   2   0  -1     3796.00     4842.43     38.14 o 
   4   0  -1      429.55      544.60     16.12 o 
   6   0  -1    11159.63    13175.64    151.21 o 
   8   0  -1    12637.67    12905.33    173.39 o 
  10   0  -1     7456.79     7681.90    151.21 o 
  14   0  -1     1366.50     1144.87     71.81 o 
  16   0  -1      584.09      576.23     54.30 o 
  18   0  -1       75.09       89.32     25.69 o 
  20   0  -1        7.40       29.19     19.27 o 
   0   1  -1     3441.00     3770.73    231.36 o 
   1   1  -1      919.76     1052.78     42.26 o 
   2   1  -1     9064.97    11257.40     68.02 o 
   3   1  -1     5561.92     6933.23    147.19 o 
   4   1  -1    13460.25    17714.64    344.11 o 
   5   1  -1     2829.36     3853.37     80.81 o 
   6   1  -1     3744.85     4002.06     59.65 o 
   7   1  -1    11402.05    12453.24    113.73 o 
   8   1  -1      883.80      914.12     33.43 o 
   9   1  -1     6578.54     7079.37     97.63 o 
  10   1  -1      333.02      310.68     23.12 o 
  11   1  -1      513.88      468.31     29.10 o 
  12   1  -1        7.71       24.60     11.54 o 
  13   1  -1     2927.57     2620.68     73.07 o 
  14   1  -1       93.43      117.78     20.77 o 
  15   1  -1      483.00      464.79     75.90 o 
  16   1  -1       72.50       78.67     18.93 o 
  17   1  -1       38.46       40.77     14.13 o 
  18   1  -1       85.95      105.79     21.28 o 
  19   1  -1       34.16       36.55     12.36 o 
  20   1  -1       55.51       85.79     18.34 o 
  21   1  -1       29.90       34.59     15.26 o 
   1   2  -1    29765.95    33583.41   2294.97 o 
   2   2  -1     5489.21     6649.67    287.26 o 
   3   2  -1    12307.30    14238.82     69.80 o 
   4   2  -1     1470.30     1679.54     44.47 o 
   5   2  -1     5123.55     5675.43    296.30 o 
   6   2  -1     2855.91     3341.80    124.68 o 
   7   2  -1     2566.63     2573.32     53.66 o 
   8   2  -1     1087.67     1144.28     26.56 o 
   9   2  -1     1203.14      991.33     37.76 o 
  10   2  -1      357.86      379.32     25.56 o 
  11   2  -1       15.57       29.76     13.72 o 
  12   2  -1      152.36      173.80     23.53 o 
  13   2  -1      170.68      155.07     24.15 o 
  14   2  -1      126.17      148.59     23.85 o 
  15   2  -1      405.64      387.70     31.37 o 
  16   2  -1       33.95       56.19     14.79 o 
  17   2  -1      210.89      234.85     44.66 o 
  18   2  -1       92.98       83.50     19.17 o 
  19   2  -1       47.62       52.61     15.86 o 
  20   2  -1        6.07       17.68     11.76 o 
  21   2  -1       80.21       87.57     22.77 o 
   0   3  -1    21703.91    21408.07    179.82 o 
   1   3  -1      183.19      156.56     15.47 o 
   2   3  -1     8904.49    10125.62    747.45 o 
   3   3  -1      253.27      245.03     20.87 o 
   4   3  -1     5184.75     5774.35    206.09 o 
   5   3  -1      499.76      508.17     13.18 o 
   6   3  -1     5389.48     5347.08     76.79 o 
   7   3  -1       79.97       56.49     17.22 o 
   8   3  -1      557.57      584.97     28.69 o 
   9   3  -1      443.28      397.00     25.60 o 
  10   3  -1       44.80       50.35     13.04 o 
  11   3  -1      672.94      624.94     47.87 o 
  12   3  -1      200.90      168.21     23.73 o 
  13   3  -1      353.56      358.21     28.45 o 
  14   3  -1      433.64      408.02     32.99 o 
  15   3  -1       44.33       45.25     14.02 o 
  16   3  -1      273.10      313.71     36.12 o 
  17   3  -1        6.37       28.07     12.13 o 
  18   3  -1       74.29      105.61     24.81 o 
  19   3  -1       21.61       35.22     13.04 o 
  20   3  -1       55.23       57.43     13.55 o 
   1   4  -1     3078.18     2778.09     52.22 o 
   2   4  -1     1344.68     1408.72     84.48 o 
   3   4  -1     2127.54     2311.81    122.49 o 
   4   4  -1     1182.24     1183.58    101.60 o 
   5   4  -1      731.17      844.89     46.07 o 
   6   4  -1     2435.24     2106.15     86.41 o 
   7   4  -1      753.80      663.59     30.95 o 
   8   4  -1     1670.85     1563.34     48.91 o 
   9   4  -1      550.12      482.36     28.86 o 
  10   4  -1     1360.48     1275.68     48.28 o 
  11   4  -1       55.33       42.50     15.47 o 
  12   4  -1     1371.15     1166.63     50.05 o 
  13   4  -1      207.14      199.76     27.24 o 
  14   4  -1      263.40      290.00     32.49 o 
  15   4  -1      178.50      165.15     25.14 o 
  16   4  -1       15.72       20.51     11.32 o 
  17   4  -1       41.79       64.20     32.40 o 
  18   4  -1        9.13       13.05     10.22 o 
  19   4  -1       37.47       34.93     19.27 o 
  20   4  -1       25.68       16.93     18.10 o 
   0   5  -1     3002.09     2812.84     82.32 o 
   1   5  -1      610.61      603.78     27.45 o 
   2   5  -1      332.99      358.83     27.20 o 
   3   5  -1      935.31      944.34     37.08 o 
   4   5  -1      994.25     1091.32     99.53 o 
   5   5  -1      865.91      773.23     33.02 o 
   6   5  -1      570.08      511.44     30.36 o 
   7   5  -1     2054.97     1888.84    128.15 o 
   8   5  -1      317.39      325.20     24.97 o 
   9   5  -1     2545.18     2184.65     89.32 o 
  10   5  -1       20.09       47.80     12.76 o 
  11   5  -1      745.27      673.56     37.76 o 
  12   5  -1      214.07      225.88     28.02 o 
  13   5  -1      449.17      466.05     33.82 o 
  14   5  -1       79.88       98.92     19.08 o 
  15   5  -1      221.08      246.93     53.42 o 
  16   5  -1       15.07       30.96     13.33 o 
  17   5  -1        1.35       16.75      9.28 o 
  18   5  -1       41.22       65.63     15.67 o 
  19   5  -1        0.67       25.94     18.68 o 
   1   6  -1      118.53      117.73     17.54 o 
   2   6  -1       77.44       84.66     16.65 o 
   3   6  -1     1818.97     1779.48     93.79 o 
   4   6  -1      241.40      200.58     21.45 o 
   5   6  -1     1386.71     1253.20     45.20 o 
   6   6  -1     1670.71     1497.16    108.59 o 
   7   6  -1      174.80      142.37     21.01 o 
   8   6  -1      696.54      623.63     35.02 o 
   9   6  -1       54.15       51.96     14.04 o 
  10   6  -1      214.18      213.38     26.98 o 
  11   6  -1       65.03       89.17     26.86 o 
  12   6  -1      301.59      248.47     30.29 o 
  13   6  -1        2.63       14.50     17.22 o 
  14   6  -1       58.52       79.80     17.32 o 
  15   6  -1       55.46       75.02     18.34 o 
  16   6  -1       15.03       21.21     13.72 o 
  17   6  -1       32.76       26.72     13.46 o 
  18   6  -1        1.20       15.16     11.22 o 
   0   7  -1      133.21      110.34     25.69 o 
   1   7  -1      205.67      208.50     23.49 o 
   2   7  -1     1332.72     1077.04    173.10 o 
   3   7  -1      318.28      282.86     18.78 o 
   4   7  -1      902.94      775.90     52.54 o 
   5   7  -1      129.21      111.03     18.78 o 
   6   7  -1      211.56      194.31     24.23 o 
   7   7  -1       57.43       54.75     12.90 o 
   8   7  -1       41.40       51.36     12.85 o 
   9   7  -1       98.64      106.93     25.98 o 
  10   7  -1        6.33       18.62      9.39 o 
  11   7  -1        8.96       19.56     13.72 o 
  12   7  -1       25.76       45.41     13.00 o 
  13   7  -1       15.08       35.29     26.27 o 
  14   7  -1       53.49       48.67     15.47 o 
  15   7  -1        0.18       16.68     16.06 o 
  16   7  -1       13.99       31.59     12.13 o 
   1   8  -1      278.11      260.59     24.10 o 
   2   8  -1      388.44      363.99     26.62 o 
   3   8  -1      152.68      184.15     23.26 o 
   4   8  -1       16.60       28.51      9.80 o 
   5   8  -1      293.96      300.22     24.91 o 
   6   8  -1        1.54       26.86      9.72 o 
   7   8  -1       92.39       84.48     17.13 o 
   8   8  -1        4.20       16.64      9.93 o 
   9   8  -1       13.50       26.40     10.23 o 
  10   8  -1       54.46       68.92     15.57 o 
  11   8  -1       21.44       25.23     10.78 o 
  12   8  -1        9.96       28.08     12.06 o 
  13   8  -1       11.04       28.02     11.97 o 
  14   8  -1        3.24        4.46     10.22 o 
  15   8  -1       13.91       31.45     12.78 o 
   0   9  -1        7.67       30.94     12.26 o 
   1   9  -1       32.27       24.73      8.97 o 
   2   9  -1       59.15       47.02     11.05 o 
   3   9  -1       22.60       61.30     18.68 o 
   4   9  -1       55.62       75.90     19.85 o 
   5   9  -1      124.26      136.03     29.19 o 
   6   9  -1       23.86       30.94     15.76 o 
   7   9  -1       85.46       97.50     25.10 o 
   2   0   0     6962.11     9311.92     79.40 o 
   6   0   0     9685.78    10889.40    136.03 o 
   8   0   0     5734.57     6992.40    126.69 o 
  10   0   0      347.55      361.38     34.45 o 
  12   0   0        1.87       23.35     14.60 o 
  14   0   0      453.75      533.61     49.04 o 
  16   0   0      742.10      680.15     59.55 o 
  18   0   0      168.33      192.08     39.70 o 
  20   0   0      222.82      193.83     42.03 o 
   1   1   0    81582.40    80932.58    514.84 o 
   2   1   0     2040.07     2009.09     26.62 o 
   3   1   0     2048.86     2306.15     34.15 o 
   4   1   0      910.30     1005.75     72.39 o 
   5   1   0     2268.77     2754.32     44.99 o 
   6   1   0     3503.46     3537.41     79.98 o 
   7   1   0     8885.15     9745.74    121.14 o 
   8   1   0     1866.82     1537.37     42.93 o 
   9   1   0        8.46        9.82      6.57 o 
  10   1   0      189.28      206.29     21.65 o 
  11   1   0       52.22      138.99     24.81 o 
  12   1   0     2145.11     1923.61     73.85 o 
  13   1   0       74.83      106.89     19.61 o 
  14   1   0     1157.39      998.93     47.27 o 
  15   1   0      967.52      959.32     51.08 o 
  16   1   0       67.71       85.34     18.20 o 
  17   1   0      135.28      167.37     38.82 o 
  18   1   0        8.46       51.71     12.96 o 
  19   1   0       68.49       63.65     14.55 o 
  20   1   0       27.18        6.40     15.76 o 
  21   1   0      183.12      177.02     28.28 o 
   0   2   0    25702.71    27559.19    168.72 o 
   1   2   0     1052.55      954.02     23.64 o 
   2   2   0     3270.28     3583.24     58.38 o 
   3   2   0     1072.32     1074.54     60.72 o 
   4   2   0     3602.49     4292.73     55.31 o 
   5   2   0     1195.28     1424.41     34.47 o 
   6   2   0     8224.30     9373.99     95.14 o 
   7   2   0    11070.17    10263.23    136.91 o 
   8   2   0      532.85      624.73     28.28 o 
   9   2   0     4212.72     3876.59    173.98 o 
  10   2   0      198.01      206.82     22.43 o 
  11   2   0     3008.05     2644.38     67.70 o 
  12   2   0        2.63       18.09      9.88 o 
  13   2   0     1817.38     1588.84     84.07 o 
  14   2   0      379.33      406.60     30.59 o 
  15   2   0      368.58      378.25     32.82 o 
  16   2   0      148.17      174.76     27.24 o 
  17   2   0       73.59       84.46     18.20 o 
  18   2   0        0.04       12.75     10.06 o 
  19   2   0       10.41       13.43     10.30 o 
  20   2   0       36.57       30.46     32.99 o 
  21   2   0       42.25       40.87     22.19 o 
   1   3   0     1470.47     1449.85     31.17 o 
   2   3   0     2452.76     2223.56     94.87 o 
   3   3   0     1010.43     1011.14     88.89 o 
   4   3   0     1373.89     1539.55     73.63 o 
   5   3   0       99.49      102.56     13.00 o 
   6   3   0     6215.65     6404.11     96.91 o 
   7   3   0       10.21        6.10      5.89 o 
   8   3   0     7411.58     6799.04     96.38 o 
   9   3   0        3.56        9.14     11.97 o 
  10   3   0     1042.50      944.13     39.82 o 
  11   3   0       33.76       33.10     14.01 o 
  12   3   0     1432.15     1247.95     50.54 o 
  13   3   0       21.38       11.99      9.61 o 
  14   3   0      668.11      599.86     37.95 o 
  15   3   0       13.18       23.06     11.54 o 
  16   3   0       53.00       69.72     16.30 o 
  17   3   0        9.09       26.53     10.06 o 
  18   3   0      109.87      103.04     20.82 o 
  19   3   0       36.51       16.60     10.89 o 
  20   3   0        2.17        0.14     13.43 o 
   0   4   0     4605.66     4291.07     87.57 o 
   1   4   0      220.55      242.34     15.48 o 
   2   4   0     4427.65     4410.24     64.17 o 
   3   4   0     1258.67     1045.86     32.19 o 
   4   4   0     2329.90     2832.53    223.85 o 
   5   4   0      296.89      357.55     33.50 o 
   6   4   0     1504.90     1557.41     44.53 o 
   7   4   0     3324.13     2992.89     64.34 o 
   8   4   0        1.33       33.00      9.69 o 
   9   4   0     1091.20     1015.83     41.45 o 
  10   4   0        0.82       -4.67      8.76 o 
  11   4   0      386.50      329.62     37.66 o 
  12   4   0        4.92        1.69      7.85 o 
  13   4   0      116.61      115.65     20.59 o 
  14   4   0       49.78       70.26     16.93 o 
  15   4   0        0.60       12.06     12.84 o 
  16   4   0      169.56      222.41     32.40 o 
  17   4   0       61.05       64.29     15.88 o 
  18   4   0       37.98       60.90     16.53 o 
  19   4   0       77.52       77.67     17.81 o 
  20   4   0        5.93       10.10     19.27 o 
   1   5   0     8139.73     7778.87     94.12 o 
   2   5   0      230.68      195.54     16.95 o 
   3   5   0     1412.74     1345.40     53.42 o 
   4   5   0      447.77      541.80     69.63 o 
   5   5   0       81.18      111.25     15.89 o 
   6   5   0      224.33      230.98     19.17 o 
   7   5   0     1578.81     1284.49     45.32 o 
   8   5   0      555.17      458.03     35.03 o 
   9   5   0       10.09       30.61     13.43 o 
  10   5   0       10.10       18.54      9.61 o 
  11   5   0       60.19       72.83     16.27 o 
  12   5   0       11.13       17.63     10.30 o 
  13   5   0       13.70       24.39     10.94 o 
  14   5   0        9.57       26.54     15.76 o 
  15   5   0      205.09      246.63     30.71 o 
  16   5   0       38.18       43.71     13.14 o 
  17   5   0       81.07       78.31     17.51 o 
  18   5   0       14.60       33.74     13.16 o 
  19   5   0       34.84       70.70     19.85 o 
   0   6   0     4728.75     4240.28    108.01 o 
   1   6   0       26.53       17.58      8.47 o 
   2   6   0      433.66      363.32     23.11 o 
   3   6   0      610.76      624.33     35.14 o 
   4   6   0       26.66       15.31      7.63 o 
   5   6   0     2070.07     1461.55     49.04 o 
   6   6   0     1464.25     1249.97    116.47 o 
   7   6   0      531.30      483.37     31.07 o 
   8   6   0       93.45      122.09     20.11 o 
   9   6   0        6.20       20.89     10.22 o 
  10   6   0       82.92       77.21     16.13 o 
  11   6   0      889.42      669.54     38.64 o 
  12   6   0        0.06       29.03     10.47 o 
  13   6   0      146.63      126.77     22.36 o 
  14   6   0       53.07       59.29     15.23 o 
  15   6   0       33.57       26.88     11.47 o 
  16   6   0       69.24      103.75     19.31 o 
  17   6   0        4.61        2.36      9.93 o 
  18   6   0        9.33        1.56     16.06 o 
   1   7   0        0.32        7.07      7.29 o 
   2   7   0       77.81      103.94     17.32 o 
   3   7   0        0.26       25.10     12.26 o 
   4   7   0      654.11      497.43     30.42 o 
   5   7   0      343.30      254.61     23.09 o 
   6   7   0       65.21       81.02     18.10 o 
   7   7   0      383.00      333.99     26.15 o 
   8   7   0      271.78      272.74     62.18 o 
   9   7   0       42.73       50.83     13.39 o 
  10   7   0      432.74      345.58     28.34 o 
  11   7   0       24.82       40.49     24.81 o 
  12   7   0      165.39      171.10     25.60 o 
  13   7   0       17.25       27.81     12.55 o 
  14   7   0       15.15       46.56     13.72 o 
  15   7   0       51.95       57.86     13.60 o 
  16   7   0        6.51       -1.55     18.39 o 
   0   8   0        1.20       32.69     14.01 o 
   1   8   0       47.67       47.25     11.54 o 
   2   8   0       78.44      101.68     16.37 o 
   3   8   0        0.15        3.94      7.63 o 
   4   8   0       25.64       77.60     17.51 o 
   5   8   0      446.26      417.08     29.50 o 
   6   8   0        9.84       24.95     10.22 o 
   7   8   0      209.45      203.99     39.70 o 
   8   8   0       60.94       70.60     15.57 o 
   9   8   0      240.92      193.07     26.22 o 
  10   8   0        5.77       14.39     10.30 o 
  11   8   0      107.66       90.22     16.95 o 
  12   8   0       51.23       76.48     23.35 o 
  13   8   0        0.69        8.76     14.60 o 
  14   8   0       23.98       22.19     18.68 o 
  15   8   0        1.11        1.75     17.51 o 
   1   9   0        1.25       17.51     12.26 o 
   2   9   0        4.69        2.34     11.09 o 
   3   9   0       96.30      131.94     30.36 o 
   4   9   0       37.36       25.69     14.60 o 
   5   9   0       74.37      122.60     29.19 o 
   6   9   0       60.99       56.63     20.43 o 
   7   9   0       91.36      111.51     29.19 o 
   8   9   0       26.15        4.67     16.35 o 
   9   9   0       12.83       29.77     19.85 o 
  10   9   0        9.59       36.20     19.27 o 
  11   9   0       22.83       30.94     18.68 o 
  12   9   0       30.60       65.39     23.35 o 
   2   0   1     3804.54     4437.61     51.96 o 
   4   0   1      423.00      531.86     24.52 o 
   6   0   1    11142.00    12931.60    148.29 o 
   8   0   1    12630.45    13150.53    173.39 o 
  10   0   1     7460.68     7396.99    147.71 o 
  12   0   1     3276.00     3185.32    108.01 o 
  14   0   1     1360.85     1275.65     75.31 o 
  16   0   1      586.19      599.58     55.46 o 
  18   0   1       74.56       99.25     27.44 o 
  20   0   1        7.39       22.19     15.18 o 
   2   1   1     9074.67    11044.72    745.83 o 
   3   1   1     5574.26     6670.44    529.23 o 
   4   1   1    13450.95    17577.05    143.62 o 
   5   1   1     2801.48     3665.31    147.12 o 
   6   1   1     3731.63     3826.64     76.48 o 
   7   1   1    11392.44    12271.80    111.64 o 
   8   1   1      888.48      918.05     34.15 o 
   9   1   1     6574.77     6918.36    107.71 o 
  10   1   1      333.37      333.28     23.49 o 
  11   1   1      514.62      411.44     27.43 o 
  12   1   1        7.93       18.33     10.10 o 
  13   1   1     2918.02     2440.25     70.34 o 
  14   1   1       93.65      105.46     19.61 o 
  15   1   1      484.11      481.41     33.23 o 
  16   1   1       72.90       92.97     18.70 o 
  17   1   1       38.49       60.31     21.60 o 
  18   1   1       86.46      124.78     21.26 o 
  19   1   1       34.01       47.85     13.14 o 
  20   1   1       55.49       99.90     21.31 o 
  21   1   1       29.89       14.09     11.05 o 
   1   2   1    29780.83    32211.17    890.32 o 
   2   2   1     5480.18     6194.32     74.73 o 
   3   2   1    12328.57    13806.91    318.47 o 
   4   2   1     1463.34     1654.83     70.35 o 
   5   2   1     5103.05     5300.38    243.74 o 
   6   2   1     2861.17     3082.01     54.00 o 
   7   2   1     2553.04     2516.43    136.91 o 
   8   2   1     1084.05     1055.22     36.68 o 
   9   2   1     1206.38     1003.09     37.76 o 
  10   2   1      357.37      367.50     24.97 o 
  11   2   1       15.34       21.40     10.23 o 
  12   2   1      151.05      185.70     28.02 o 
  13   2   1      171.01      179.86     24.95 o 
  14   2   1      125.24      151.04     23.71 o 
  15   2   1      405.26      432.14     53.42 o 
  16   2   1       34.03       21.26     14.60 o 
  17   2   1      211.74      237.83     30.75 o 
  18   2   1       92.92       82.00     17.32 o 
  19   2   1       48.28       63.59     15.76 o 
  20   2   1        6.06        0.20      9.64 o 
  21   2   1       79.93       73.56     20.43 o 
   0   3   1    21707.76    22182.22    165.80 o 
   1   3   1      183.80      160.51     18.10 o 
   2   3   1     8907.49     9095.32    107.42 o 
   3   3   1      254.25      227.71     13.37 o 
   4   3   1     5188.74     5457.37     68.53 o 
   5   3   1      501.08      490.33     21.87 o 
   6   3   1     5380.62     5378.86     76.21 o 
   7   3   1       81.05       72.55     12.36 o 
   8   3   1      559.87      594.55     28.64 o 
   9   3   1      445.61      355.38     23.52 o 
  10   3   1       44.97       54.59     13.21 o 
  11   3   1      671.40      584.23     33.43 o 
  12   3   1      202.03      216.89     26.09 o 
  13   3   1      354.98      366.10     41.45 o 
  14   3   1      433.14      383.67     30.32 o 
  15   3   1       44.28       56.07     14.55 o 
  16   3   1      271.92      254.12     32.40 o 
  17   3   1        6.37       27.48     16.06 o 
  18   3   1       74.87       66.03     21.02 o 
  19   3   1       21.60       12.11     12.26 o 
  20   3   1       55.44       44.40     12.48 o 
   1   4   1     3077.08     2969.65    115.30 o 
   2   4   1     1349.75     1291.25     33.21 o 
   3   4   1     2127.94     2059.13     60.13 o 
   4   4   1     1178.75      975.61     32.07 o 
   5   4   1      729.01      869.36     66.34 o 
   6   4   1     2434.11     1998.84     97.21 o 
   7   4   1      752.48      670.55     37.95 o 
   8   4   1     1681.93     1523.88     67.72 o 
   9   4   1      550.01      532.52     35.03 o 
  10   4   1     1356.69     1247.22     47.65 o 
  11   4   1       55.58       45.26     11.93 o 
  12   4   1     1370.33     1161.56     49.59 o 
  13   4   1      207.79      206.61     26.82 o 
  14   4   1      265.45      287.54     28.61 o 
  15   4   1      177.81      215.18     30.25 o 
  16   4   1       15.48       17.63      9.39 o 
  17   4   1       41.87       42.24     17.22 o 
  18   4   1        9.08       20.75     11.05 o 
  19   4   1       37.71       31.99     12.59 o 
   0   5   1     3005.38     2933.11     78.82 o 
   1   5   1      612.96      647.19     30.65 o 
   2   5   1      333.69      340.66     19.76 o 
   3   5   1      939.39      841.28     43.20 o 
   4   5   1      995.11      955.84     34.84 o 
   5   5   1      860.56      790.35     32.66 o 
   6   5   1      570.99      541.20     75.90 o 
   7   5   1     2059.49     1817.49     73.27 o 
   8   5   1      316.47      295.96     23.56 o 
   9   5   1     2548.39     2103.37     75.31 o 
  10   5   1       20.12       31.61     10.90 o 
  11   5   1      739.79      675.69     37.81 o 
  12   5   1      214.13      225.84     27.99 o 
  13   5   1      451.18      409.90     30.67 o 
  14   5   1       79.67      104.41     30.94 o 
  15   5   1      221.61      221.30     30.55 o 
  16   5   1       15.00       23.91     10.80 o 
  17   5   1        1.27       29.84     11.36 o 
  18   5   1       41.25       32.97     13.39 o 
  19   5   1        0.66       11.88     14.30 o 
   1   6   1      119.57      138.63     17.10 o 
   2   6   1       78.64       70.53     12.96 o 
   3   6   1     1815.67     1540.70     64.80 o 
   4   6   1      240.04      204.75     21.42 o 
   5   6   1     1387.73     1220.68     44.55 o 
   6   6   1     1669.03     1362.20     48.35 o 
   7   6   1      176.15      139.76     20.86 o 
   8   6   1      700.33      594.18    112.39 o 
   9   6   1       53.61       67.80     14.44 o 
  10   6   1      214.60      190.10     24.95 o 
  11   6   1       64.91       55.91     19.27 o 
  12   6   1      300.66      278.70     31.59 o 
  13   6   1        2.66       23.09     11.12 o 
  14   6   1       58.54       80.30     17.66 o 
  15   6   1       55.64       62.18     14.73 o 
  16   6   1       15.15       34.45     14.01 o 
  17   6   1       32.64       25.69     14.01 o 
  18   6   1        1.21       20.41     16.35 o 
   0   7   1      135.29      109.17     24.52 o 
   1   7   1      205.34      244.21     21.53 o 
   2   7   1     1331.38     1239.70     44.34 o 
   3   7   1      317.51      274.98     30.36 o 
   4   7   1      901.54      812.30     63.93 o 
   5   7   1      128.99      119.06     31.23 o 
   6   7   1      213.38      186.87     23.19 o 
   7   7   1       57.84       71.68     15.15 o 
   8   7   1       41.37       67.38     15.62 o 
   9   7   1       99.40       99.15     18.22 o 
  10   7   1        6.32       10.93      8.56 o 
  11   7   1        8.96       31.43     10.78 o 
  12   7   1       25.60       28.47     10.52 o 
  13   7   1       14.99       32.40     11.05 o 
  14   7   1       53.76       73.55     22.19 o 
  15   7   1        0.18       29.77     18.68 o 
  16   7   1       13.99       -2.34     14.60 o 
   1   8   1      278.53      315.29     22.71 o 
   2   8   1      388.54      411.49     26.38 o 
   3   8   1      152.04      193.24     30.94 o 
   4   8   1       16.52       22.59      8.48 o 
   5   8   1      294.28      331.11     25.68 o 
   6   8   1        1.50       19.27     14.01 o 
   7   8   1       92.29      135.45     32.11 o 
   8   8   1        4.19       32.11     19.27 o 
   9   8   1       13.46       30.36     18.10 o 
  10   8   1       54.37       77.06     25.69 o 
  11   8   1       21.45       38.53     20.43 o 
  12   8   1        9.96        2.92     14.60 o 
  13   8   1       11.17       35.61     21.60 o 
  14   8   1        3.27       32.69     19.27 o 
  15   8   1       13.91      104.50     30.94 o 
   3   9   1       22.41       12.26     15.18 o 
   4   9   1       55.81       43.79     19.27 o 
   5   9   1      123.84      113.84     29.77 o 
   6   9   1       23.72       23.94     16.93 o 
   7   9   1       85.86      130.19     32.69 o 
   8   9   1       12.38       59.55     21.02 o 
   9   9   1       36.54       71.81     25.10 o 
  10   9   1        5.11        5.25     15.76 o 
  11   9   1       21.49        7.59     14.01 o 
  12   9   1        6.13        0.00     14.60 o 
   5  10   1        6.22       -3.50     14.01 o 
   6  10   1       56.26       65.39     23.94 o 
   7  10   1        5.39       11.68     15.76 o 
   8  10   1       41.84       78.23     22.77 o 
   9  10   1        4.29       -3.50     16.35 o 
   2   0   2    25470.70    31953.60    265.05 o 
   4   0   2     7821.04     8894.49    101.00 o 
   6   0   2     1958.30     2055.63     58.97 o 
   8   0   2      998.75     1112.76     51.38 o 
  10   0   2     1146.42     1254.63     61.30 o 
  12   0   2     1264.27     1162.97     65.39 o 
  14   0   2      319.17      294.83     43.79 o 
  16   0   2      273.43      297.75     47.29 o 
  18   0   2      469.54      359.63     54.88 o 
  20   0   2       49.28       38.53     17.51 o 
   2   1   2     2717.46     3689.15     45.54 o 
   3   1   2    66464.45    77424.48   4778.27 o 
   4   1   2    25359.27    28739.95   1288.20 o 
   5   1   2      152.89      170.04     12.26 o 
   6   1   2     2757.35     2855.30     65.10 o 
   7   1   2      622.34      692.11     29.77 o 
   8   1   2     1631.11     1656.10    109.47 o 
   9   1   2      953.77      954.09     35.91 o 
  10   1   2     2158.84     2164.90     57.53 o 
  11   1   2      206.58      158.46     36.49 o 
  12   1   2     1258.47     1226.96     47.47 o 
  13   1   2      405.24      449.57     30.54 o 
  14   1   2      378.40      338.98     27.24 o 
  15   1   2       77.71       71.04     22.19 o 
  16   1   2      101.90      132.83     22.27 o 
  17   1   2      186.05      207.96     28.93 o 
  18   1   2       10.81       27.37      9.92 o 
  19   1   2      198.31      254.92     54.00 o 
  20   1   2        3.69        5.41     10.22 o 
  21   1   2       14.02       31.98     22.19 o 
   0   2   2     1467.70     1391.83     28.61 o 
   1   2   2      455.21      363.72     14.60 o 
   2   2   2     1552.15     1825.60     36.78 o 
   3   2   2    12277.62    13054.60    707.88 o 
   4   2   2      208.67      222.77     33.28 o 
   5   2   2    11498.29    10874.17    422.10 o 
   6   2   2      681.27      758.23     27.21 o 
   7   2   2     1089.61     1315.14     60.43 o 
   8   2   2       65.78       62.20     11.78 o 
   9   2   2     4242.34     4498.81    227.69 o 
  10   2   2       12.18       17.12      8.40 o 
  11   2   2     4201.07     3877.75    221.85 o 
  12   2   2      563.17      496.56     45.25 o 
  13   2   2      826.46      815.66     42.91 o 
  14   2   2       99.79      111.01     20.22 o 
  15   2   2      642.38      561.11     57.51 o 
  16   2   2       18.81       18.54     15.76 o 
  17   2   2      110.12      112.67     21.77 o 
  18   2   2       69.26       81.43     18.15 o 
  19   2   2       50.26       66.51     16.21 o 
  20   2   2       14.69       18.21      9.68 o 
   1   3   2     3567.02     3714.72    129.90 o 
   2   3   2     6547.14     6205.42     82.90 o 
   3   3   2     1432.99     1557.05     43.79 o 
   4   3   2     4645.38     4232.01    119.68 o 
   5   3   2     1190.53     1134.43     32.83 o 
   6   3   2     3612.91     3491.13    112.39 o 
   7   3   2      172.87      191.52     17.25 o 
   8   3   2     3179.78     3462.63    136.32 o 
   9   3   2      104.93      103.40     16.72 o 
  10   3   2     3991.88     3376.86    264.18 o 
  11   3   2      154.33      173.04     22.84 o 
  12   3   2      672.45      652.08     72.10 o 
  13   3   2        3.30       11.89     20.14 o 
  14   3   2      609.95      459.15     32.72 o 
  15   3   2      171.13      187.92     27.45 o 
  16   3   2      388.45      329.08     31.64 o 
  17   3   2       35.27       32.96     11.36 o 
  18   3   2        4.31       15.06     14.01 o 
  19   3   2       50.04       60.72     12.96 o 
  20   3   2       44.15       53.61     13.44 o 
   0   4   2    20140.67    22154.78    182.74 o 
   1   4   2       35.20       30.66      7.02 o 
   2   4   2     4669.44     4486.65     82.32 o 
   3   4   2      954.73      924.77     39.12 o 
   4   4   2     1373.46     1072.66     33.22 o 
   5   4   2     1888.13     1687.60     43.72 o 
   6   4   2      758.93      631.02     28.17 o 
   7   4   2      345.80      329.22     25.98 o 
   8   4   2      467.80      520.55     28.17 o 
   9   4   2     1223.20     1115.73     63.93 o 
  10   4   2      144.23      144.00     35.03 o 
  11   4   2      940.52      817.86     40.12 o 
  12   4   2      180.02      185.87     40.28 o 
  13   4   2       45.00       78.44     17.32 o 
  14   4   2       95.31       95.35     19.61 o 
  15   4   2       46.30       83.39     16.27 o 
  16   4   2       36.28       48.69     14.96 o 
  17   4   2       75.86       73.25     17.32 o 
  18   4   2      127.08      141.41     23.90 o 
  19   4   2       15.44       19.89     12.59 o 
   1   5   2     6938.91     7241.22    185.95 o 
   2   5   2       12.39       11.41      5.89 o 
   3   5   2     3595.50     2972.22     77.65 o 
   4   5   2      312.68      279.06     18.93 o 
   5   5   2      577.16      454.44     24.85 o 
   6   5   2      167.63      232.02     19.91 o 
   7   5   2      411.28      461.57     27.26 o 
   8   5   2      288.87      285.89     22.78 o 
   9   5   2      345.32      323.24     25.50 o 
  10   5   2      618.90      472.81     47.00 o 
  11   5   2      149.51      142.71     21.53 o 
  12   5   2        3.20        7.24     10.51 o 
  13   5   2      157.95      153.71     24.12 o 
  14   5   2       81.35       99.77     20.28 o 
  15   5   2       58.08       75.96     17.10 o 
  16   5   2       18.81       26.51     10.38 o 
  17   5   2       99.60      112.74     23.64 o 
  18   5   2        1.85       19.26     18.97 o 
  19   5   2       70.64       89.53     17.54 o 
   0   6   2      344.19      338.62     29.77 o 
   1   6   2      136.57      129.61     15.69 o 
   2   6   2     1103.61      990.16     35.28 o 
   3   6   2        5.86        2.34      7.59 o 
   4   6   2     2907.80     2595.08     82.32 o 
   5   6   2      315.65      330.97     23.36 o 
   6   6   2      266.46      244.83     21.92 o 
   7   6   2      565.76      532.03     30.92 o 
   8   6   2        9.69        7.14      8.64 o 
   9   6   2      385.35      356.97     26.51 o 
  10   6   2       23.19       10.12      8.10 o 
  11   6   2      233.70      250.39     29.18 o 
  12   6   2       96.89       93.50     17.51 o 
  13   6   2      222.22      206.16     30.65 o 
  14   6   2       37.72       54.33     15.21 o 
  15   6   2       22.56       22.69     18.97 o 
  16   6   2       30.80       31.98     12.34 o 
  17   6   2        6.07       25.69     16.35 o 
  18   6   2       50.74       88.74     29.77 o 
   1   7   2      250.76      240.77     18.98 o 
   2   7   2      365.39      306.51     30.94 o 
   3   7   2     1229.83     1025.77     55.46 o 
   4   7   2       58.06       84.73     27.73 o 
   5   7   2      249.29      201.07     23.61 o 
   6   7   2      195.66      185.38     23.19 o 
   7   7   2       53.07       65.98     13.82 o 
   8   7   2      757.09      586.42     34.23 o 
   9   7   2       18.51       51.38     22.19 o 
  10   7   2      174.97      192.08     40.87 o 
  11   7   2       40.38       34.45     21.02 o 
  12   7   2      177.94      214.85     44.37 o 
  13   7   2       47.24       42.03     21.60 o 
  14   7   2       77.23       81.73     26.86 o 
  15   7   2       17.03       26.27     18.10 o 
  16   7   2        4.76       33.86     19.27 o 
   4   8   2        0.07       -7.01      9.34 o 
   5   8   2      207.18      203.75     39.12 o 
   6   8   2       79.14       82.90     24.52 o 
   7   8   2      162.01      102.75     29.77 o 
   8   8   2       11.54       14.60     15.76 o 
   9   8   2      200.08      197.91     42.03 o 
  10   8   2        9.74       25.10     17.51 o 
  11   8   2      112.68      111.51     30.36 o 
  12   8   2       41.51       45.54     19.27 o 
  13   8   2        4.40        6.42     15.76 o 
  14   8   2       22.00       19.85     18.10 o 
   4   9   2       21.49       12.26     13.43 o 
   5   9   2       77.44      122.60     31.53 o 
   6   9   2        9.06       13.43     14.01 o 
   7   9   2       11.72       11.09     14.60 o 
   8   9   2       46.44       37.95     19.27 o 
   9   9   2       48.14       36.78     18.68 o 
  10   9   2       36.11       43.20     23.35 o 
  11   9   2       12.02       33.28     19.27 o 
  12   9   2        8.20       22.77     18.10 o 
   3  10   2        9.17       -0.58     14.01 o 
   4  10   2       12.78       35.61     18.10 o 
   5  10   2        2.63       19.85     16.93 o 
   6  10   2       47.51       58.38     23.35 o 
   7  10   2        0.11        7.59     16.93 o 
   8  10   2       26.75       65.97     25.10 o 
   9  10   2        4.13       -1.75     18.10 o 
   2   0   3     5818.84     7051.37     71.81 o 
   4   0   3    17659.17    18616.25    150.63 o 
   6   0   3    10645.29    11347.70    139.53 o 
   8   0   3     3232.36     3278.73     86.99 o 
  10   0   3    12993.13    12782.14    193.83 o 
  12   0   3     2050.99     1861.22     82.32 o 
  14   0   3      217.33      163.47     33.86 o 
  16   0   3      611.14      563.39     53.71 o 
  18   0   3       50.32       75.90     23.35 o 
  20   0   3        9.55       12.84     14.01 o 
   2   1   3     4695.33     5273.64     54.88 o 
   3   1   3    23304.77    26727.86   2085.99 o 
   4   1   3    35424.86    41631.29   2399.50 o 
   5   1   3     6824.96     7231.52    347.08 o 
   6   1   3     2268.39     2531.74    124.65 o 
   7   1   3     3927.93     4265.58    230.32 o 
   8   1   3      243.62      205.09     16.51 o 
   9   1   3     4958.85     5013.02    106.84 o 
  10   1   3      145.42      166.12     20.18 o 
  11   1   3     4706.99     4238.25     83.97 o 
  12   1   3      187.84      214.67     26.27 o 
  13   1   3      593.09      588.94     35.08 o 
  14   1   3      169.89      175.60     24.76 o 
  15   1   3      297.55      301.42     32.83 o 
  16   1   3       78.77       99.23     19.99 o 
  17   1   3      112.42       94.29     18.24 o 
  18   1   3       92.39      136.82     25.40 o 
  19   1   3       39.70       41.81     12.78 o 
  20   1   3       30.17       35.38     17.22 o 
  21   1   3       25.84       10.62     11.12 o 
   1   2   3     7083.80     7869.89     68.89 o 
   2   2   3      495.25      483.99     16.93 o 
   3   2   3    31333.31    34530.00    191.49 o 
   4   2   3     4798.40     4773.41    211.93 o 
   5   2   3     8177.66     9768.27    529.82 o 
   6   2   3      582.50      593.39     28.61 o 
   7   2   3     1044.45     1145.21     78.82 o 
   8   2   3      459.59      444.92     24.08 o 
   9   2   3      502.87      467.89     45.54 o 
  10   2   3     1614.67     1545.80     49.04 o 
  11   2   3      872.45      826.32     38.29 o 
  12   2   3      819.82      756.07     38.10 o 
  13   2   3      311.54      294.02     24.95 o 
  14   2   3       55.57       69.12     14.86 o 
  15   2   3      149.29      186.26     26.27 o 
  16   2   3       85.39      103.32     20.94 o 
  17   2   3      297.37      298.32     35.50 o 
  18   2   3       82.75       72.75     17.54 o 
  19   2   3      111.90      136.15     22.69 o 
  20   2   3        2.81        0.00     14.01 o 
   0   3   3    10388.53    12257.29    106.26 o 
   1   3   3      730.98      809.76     26.27 o 
   2   3   3    12509.99    12417.25    111.51 o 
   3   3   3     1328.26     1381.90     39.12 o 
   4   3   3    13004.92    13285.98    133.11 o 
   5   3   3      232.81      207.67     22.77 o 
   6   3   3      185.18      158.22     14.68 o 
   7   3   3      605.56      496.67     24.85 o 
   8   3   3      724.12      684.93     30.83 o 
   9   3   3     1509.74     1424.01     52.84 o 
  10   3   3      148.41      160.67     21.60 o 
  11   3   3       63.54       50.70     13.30 o 
  12   3   3      411.03      380.84     27.93 o 
  13   3   3      175.56      229.95     27.45 o 
  14   3   3      158.56      180.06     26.61 o 
  15   3   3       10.50       25.30     10.71 o 
  16   3   3      152.09      162.14     25.14 o 
  17   3   3       42.96       58.58     14.62 o 
  18   3   3      285.37      312.53     36.81 o 
  19   3   3       28.84       71.30     16.26 o 
  20   3   3       48.90       26.51     14.43 o 
   1   4   3      132.51      134.44      9.91 o 
   2   4   3     2818.96     2901.00     62.47 o 
   3   4   3    11345.74    10930.85    127.27 o 
   4   4   3      646.55      529.52     29.19 o 
   5   4   3     1706.59     1650.57     42.34 o 
   6   4   3     1349.61     1019.50     39.41 o 
   7   4   3        0.69        9.84      5.89 o 
   8   4   3     2156.10     1841.07     52.20 o 
   9   4   3      253.11      209.72     22.99 o 
  10   4   3     1259.88     1027.04     42.78 o 
  11   4   3      195.84      182.05     23.94 o 
  12   4   3      981.83      803.82     53.71 o 
  13   4   3      157.44      159.80     23.83 o 
  14   4   3      189.22      207.13     27.75 o 
  15   4   3       13.18       13.89     10.30 o 
  16   4   3      110.29      102.58     19.82 o 
  17   4   3      151.02      185.97     27.16 o 
  18   4   3       38.85       25.71     10.79 o 
  19   4   3       57.53       67.55     24.23 o 
   0   5   3      477.92      469.97     28.61 o 
   1   5   3      200.08      185.24     13.60 o 
   2   5   3      117.35      108.01     16.93 o 
   3   5   3      725.70      563.97     32.69 o 
   4   5   3     1015.35      909.01     42.62 o 
   5   5   3     1112.21      833.90     32.96 o 
   6   5   3      885.08      743.22     32.54 o 
   7   5   3     1798.43     1395.93     46.10 o 
   8   5   3       69.37       65.07     13.50 o 
   9   5   3     2424.81     2029.96    109.17 o 
  10   5   3      277.07      272.26     34.15 o 
  11   5   3      354.08      323.96     27.84 o 
  12   5   3       27.31       20.39     10.10 o 
  13   5   3      191.69      241.63     28.93 o 
  14   5   3        5.79        6.28      9.34 o 
  15   5   3      187.58      182.74     47.58 o 
  16   5   3       23.81       40.43     12.78 o 
  17   5   3       40.36       46.24     14.04 o 
  18   5   3       27.30       49.06     13.88 o 
   1   6   3      668.04      694.42     27.84 o 
   2   6   3      104.38       84.07     17.51 o 
   3   6   3       39.16       30.36     11.09 o 
   4   6   3      990.67      872.81     46.12 o 
   5   6   3     1305.87     1071.25     40.82 o 
   6   6   3      897.27      635.39     41.45 o 
   7   6   3      642.11      471.80     29.00 o 
   8   6   3      327.56      281.76     25.16 o 
   9   6   3      460.19      341.88     27.84 o 
  10   6   3      291.81      243.64     23.42 o 
  11   6   3        0.80       12.29      7.71 o 
  12   6   3      208.35      213.67     26.98 o 
  13   6   3       34.17       56.05     23.94 o 
  14   6   3       49.39       30.36     19.85 o 
  15   6   3       36.39       69.47     24.52 o 
  16   6   3       56.56       56.63     26.27 o 
  17   6   3        8.66       39.70     18.10 o 
   1   7   3        4.22        0.58      8.17 o 
   5   7   3      150.00      114.43     28.61 o 
   6   7   3      524.18      434.95     44.95 o 
   7   7   3       30.71       60.13     23.94 o 
   8   7   3       70.11      104.50     28.61 o 
   9   7   3       60.81       71.23     25.69 o 
  10   7   3        9.19       -7.59     11.68 o 
  11   7   3       82.89       72.98     26.86 o 
  12   7   3        3.03        0.58     13.43 o 
  13   7   3       44.04       71.23     25.10 o 
  14   7   3       57.70       63.64     25.10 o 
  15   7   3        9.08       15.76     16.93 o 
  16   7   3       13.04        2.92     16.93 o 
   4   8   3       21.28       33.28     18.68 o 
   5   8   3       21.87       31.53     18.68 o 
   6   8   3       27.38       64.22     23.94 o 
   7   8   3       17.50        4.67     13.43 o 
   8   8   3       19.49       47.87     19.27 o 
   9   8   3       29.55       40.87     19.85 o 
  10   8   3        1.23       29.77     18.10 o 
  11   8   3       25.66       28.61     17.51 o 
  12   8   3       10.22       12.26     17.51 o 
  13   8   3       16.46        0.00     16.93 o 
  14   8   3        1.73        1.17     16.35 o 
   4   9   3        6.56       17.51     14.60 o 
   5   9   3        8.86       37.36     17.51 o 
   6   9   3        7.01        0.00     14.01 o 
   7   9   3       24.18       55.46     23.35 o 
   8   9   3        8.49       37.95     19.85 o 
   9   9   3       29.53       43.79     21.60 o 
  10   9   3       12.67       16.93     19.85 o 
  11   9   3       29.35       41.45     21.60 o 
  12   9   3       14.78       26.86     16.35 o 
   3  10   3        6.12        0.00     14.01 o 
   4  10   3        9.20       -5.25     11.09 o 
   5  10   3        2.83      -11.68     11.68 o 
   6  10   3       22.53       51.38     19.27 o 
   7  10   3        0.31       16.35     14.01 o 
   8  10   3       46.39       49.04     22.77 o 
   9  10   3        0.29       22.77     18.68 o 
   2   0   4    13121.85    11903.49    101.00 o 
   4   0   4    29551.11    32829.33    207.84 o 
   6   0   4    14652.29    16572.30    171.06 o 
   8   0   4      656.81      719.85     41.45 o 
  10   0   4      300.69      303.00     32.11 o 
  12   0   4      970.48      749.62     51.96 o 
  14   0   4     1146.53     1237.11     73.56 o 
  16   0   4      739.74      602.50     55.46 o 
  18   0   4      209.72      249.29     43.20 o 
  20   0   4       85.94       79.98     23.35 o 
   2   1   4     5480.78     7485.15     67.72 o 
   3   1   4    32230.32    34671.97   2515.97 o 
   4   1   4      759.46     1021.90     86.11 o 
   5   1   4     8720.18     9876.25    504.71 o 
   6   1   4     5582.16     6258.44    250.75 o 
   7   1   4      542.70      542.37     24.08 o 
   8   1   4     4974.58     5189.81    192.37 o 
   9   1   4      586.18      568.15     28.06 o 
  10   1   4     1242.95     1169.30     60.43 o 
  11   1   4      534.73      440.72     28.07 o 
  12   1   4      637.66      573.40     32.54 o 
  13   1   4      321.78      337.95     31.53 o 
  14   1   4      297.05      309.59     33.57 o 
  15   1   4      628.50      586.49     36.53 o 
  16   1   4       62.61      104.39     19.74 o 
  17   1   4      472.45      444.12     51.96 o 
  18   1   4       18.33       20.91     28.61 o 
  19   1   4      109.59       89.12     16.69 o 
  20   1   4       61.78       66.70     22.77 o 
  21   1   4       77.95       70.20     17.54 o 
   2   2   4     4917.73     4974.14     53.13 o 
   3   2   4     3716.86     3952.46     54.88 o 
   4   2   4    21420.06    25013.00   1819.18 o 
   5   2   4     4698.22     5451.30    303.00 o 
   6   2   4      209.24      202.60     35.90 o 
   7   2   4    10745.29    10689.67    632.86 o 
   8   2   4     2198.82     2394.02    152.96 o 
   9   2   4     3747.29     3583.11     75.90 o 
  10   2   4       40.61       30.93      9.88 o 
  11   2   4     1165.81     1133.35     44.20 o 
  12   2   4      536.03      485.64     56.05 o 
  13   2   4     1854.54     1636.91     58.14 o 
  14   2   4       93.48       99.62     20.73 o 
  15   2   4      441.91      412.70     31.48 o 
  16   2   4      194.05      236.15     30.89 o 
  17   2   4        0.95       25.37     10.52 o 
  18   2   4       85.55      113.63     20.28 o 
  19   2   4       28.05       40.89     21.89 o 
  20   2   4       20.61       24.42     11.35 o 
   1   3   4      564.00      519.02     18.68 o 
   2   3   4     1783.67     1996.66     39.70 o 
   3   3   4      120.57      123.19     11.09 o 
   4   3   4     1284.95     1220.46     31.07 o 
   5   3   4      493.36      392.39     19.06 o 
   6   3   4     5853.89     5984.48    266.51 o 
   7   3   4      190.38      184.28     20.43 o 
   8   3   4     5490.71     5162.67    156.17 o 
   9   3   4      591.11      531.84     28.26 o 
  10   3   4     1478.06     1358.89     47.34 o 
  11   3   4       40.66       63.82     14.84 o 
  12   3   4     1061.76      939.78     65.68 o 
  13   3   4       49.60       57.86     29.77 o 
  14   3   4      890.26      824.18     42.81 o 
  15   3   4       14.71       42.70     13.14 o 
  16   3   4      110.50      130.00     32.69 o 
  17   3   4        0.48       16.93      9.49 o 
  18   3   4       42.86       81.52     16.37 o 
  19   3   4       26.69       19.44     10.04 o 
  20   3   4       30.82       30.90     14.30 o 
   0   4   4     2758.74     2485.32     52.54 o 
   1   4   4      365.86      281.40     17.51 o 
   2   4   4     4652.52     4605.75     73.56 o 
   3   4   4     1019.30      897.91     33.86 o 
   4   4   4     1806.60     1684.32     49.62 o 
   5   4   4     2094.13     1858.30     68.60 o 
   6   4   4      650.69      480.14     34.15 o 
   7   4   4     1061.72      877.80     34.06 o 
   8   4   4      265.20      263.07     20.28 o 
   9   4   4      548.59      488.04     28.19 o 
  10   4   4       90.48      101.52     17.32 o 
  11   4   4      565.15      485.29     30.98 o 
  12   4   4       30.24       57.53     14.13 o 
  13   4   4      655.05      574.78     36.08 o 
  14   4   4      176.71      225.83     28.64 o 
  15   4   4       62.36       98.73     18.34 o 
  16   4   4       45.45       91.09     17.51 o 
  17   4   4        5.14       33.19     11.97 o 
  18   4   4       54.54       84.49     17.69 o 
  19   4   4       55.07       50.38     14.71 o 
   1   5   4     2460.68     2252.38     59.55 o 
   2   5   4        6.74       14.01      6.42 o 
   3   5   4     3462.66     3156.71     72.98 o 
   4   5   4      348.93      331.61     24.52 o 
   5   5   4     1082.77      977.75     35.20 o 
   6   5   4       19.27       27.36      8.55 o 
   7   5   4      538.89      424.60     25.65 o 
   8   5   4       18.25       20.14      8.40 o 
   9   5   4      118.35      138.90     20.03 o 
  10   5   4       79.86      117.20     19.61 o 
  11   5   4       16.20       26.36      8.30 o 
  12   5   4       60.88       81.34     19.27 o 
  13   5   4      177.93      168.03     24.25 o 
  14   5   4       21.86       37.18     11.76 o 
  15   5   4      182.95      208.05     28.48 o 
  16   5   4       64.67       89.32     29.77 o 
  17   5   4       31.18       51.38     23.35 o 
  18   5   4        1.42       -1.17     14.60 o 
   0   6   4     1578.94     1481.15     54.88 o 
   1   6   4      339.75      312.34     25.69 o 
   2   6   4     1056.44     1002.42     45.54 o 
   5   6   4      921.28      645.70     50.79 o 
   6   6   4      375.61      347.96     38.53 o 
   7   6   4      184.90      212.51     37.95 o 
   8   6   4       51.67       46.12     19.27 o 
   9   6   4      261.61      294.83     46.71 o 
  10   6   4        7.87       21.02     16.93 o 
  11   6   4      148.31      145.95     36.78 o 
  12   6   4       12.16       21.60     16.93 o 
  13   6   4       74.32       72.39     24.52 o 
  14   6   4       89.66      158.80     37.95 o 
  15   6   4       32.09       46.71     21.60 o 
  16   6   4       27.64       16.35     18.68 o 
  17   6   4       34.90       42.62     21.02 o 
   5   7   4       32.32       55.46     21.60 o 
   6   7   4      216.81      168.14     35.61 o 
   7   7   4       27.83       29.19     16.93 o 
   8   7   4      519.53      483.99     50.21 o 
   9   7   4       98.85      122.02     31.53 o 
  10   7   4       57.77       67.14     25.10 o 
  11   7   4       58.39       38.53     20.43 o 
  12   7   4       39.05       72.39     25.69 o 
  13   7   4       13.83       21.02     18.10 o 
  14   7   4      156.26      159.97     37.95 o 
  15   7   4       38.11       43.79     23.94 o 
  16   7   4       50.57       60.72     25.10 o 
   5   8   4       83.24       68.89     22.77 o 
   6   8   4       50.67       60.13     24.52 o 
   7   8   4      221.47      221.27     43.79 o 
   8   8   4       59.77       57.21     25.69 o 
   9   8   4      195.66      156.46     37.36 o 
  10   8   4       64.75       57.80     23.94 o 
  11   8   4       45.74       31.53     18.68 o 
  12   8   4       46.40       49.62     19.85 o 
  13   8   4       34.20       58.97     20.43 o 
  14   8   4        1.20      -10.51     12.26 o 
   4   9   4       18.26       26.27     16.93 o 
   5   9   4       26.50       26.86     16.35 o 
   6   9   4       44.47       48.46     20.43 o 
   7   9   4        0.98       17.51     14.60 o 
   8   9   4       95.10       70.64     26.27 o 
   9   9   4       31.01        1.75     13.43 o 
  10   9   4       22.53       64.22     25.10 o 
  11   9   4        4.86       56.05     22.77 o 
  12   9   4       13.91        2.92     15.76 o 
   4  10   4       18.16       11.68     16.35 o 
   5  10   4        1.96       20.43     15.18 o 
   6  10   4       17.36       14.01     16.93 o 
   7  10   4        1.18       14.01     18.10 o 
   8  10   4        1.34       35.03     19.85 o 
   9  10   4        6.80       11.09     19.85 o 
   3  11   4        7.77       10.51     15.76 o 
   2   0   5     4557.96     4773.89     65.39 o 
   4   0   5     8380.71     9815.76    112.68 o 
   6   0   5    13934.16    15114.50    165.22 o 
   8   0   5    11047.62    11799.57    166.97 o 
  10   0   5     1485.93     1655.13     70.64 o 
  12   0   5     1883.13     1791.74     81.15 o 
  14   0   5      929.02      870.47     61.88 o 
  16   0   5       13.21       14.60     12.26 o 
  18   0   5      279.29      214.85     40.28 o 
  20   0   5       44.63       67.72     19.85 o 
   2   1   5     1137.56     1346.87     26.86 o 
   3   1   5      210.66      243.55     16.93 o 
   4   1   5     1193.38     1276.88    120.27 o 
   5   1   5     4828.01     5126.88    187.11 o 
   6   1   5     8370.76     8670.60    209.59 o 
   7   1   5     9627.25    10696.29    268.85 o 
   8   1   5      504.40      537.58     48.75 o 
   9   1   5     3835.09     3996.40    211.34 o 
  10   1   5      125.93      124.53     18.16 o 
  11   1   5      727.61      686.99     66.26 o 
  12   1   5      115.77      110.19     18.70 o 
  13   1   5     1993.89     1841.13     60.67 o 
  14   1   5       80.84      104.11     19.17 o 
  15   1   5       36.54       63.46     15.48 o 
  16   1   5       69.71      104.13     19.58 o 
  17   1   5       32.47       44.13     12.36 o 
  18   1   5       65.25      107.48     18.11 o 
  19   1   5      245.57      229.42     30.34 o 
  20   1   5       86.30       96.82     19.27 o 
   3   2   5      441.77      517.26     18.68 o 
   4   2   5      253.11      343.53     42.03 o 
   5   2   5     8420.85     8451.28    581.19 o 
   6   2   5      956.92      893.54    110.05 o 
   7   2   5    13353.74    14523.32    627.61 o 
   8   2   5     1634.37     1802.98    131.94 o 
   9   2   5      386.27      350.49     32.69 o 
  10   2   5      533.43      551.86     32.11 o 
  11   2   5      610.53      525.54     30.47 o 
  12   2   5     1041.33      937.60     45.54 o 
  13   2   5      211.38      219.53     33.28 o 
  14   2   5      197.57      178.43     24.15 o 
  15   2   5      508.59      479.63     33.37 o 
  16   2   5      189.48      206.52     27.84 o 
  17   2   5      128.39      154.50     25.76 o 
  18   2   5       37.32       40.16     19.27 o 
  19   2   5       53.75       72.42     16.87 o 
  20   2   5       33.73       45.09     11.97 o 
   1   3   5       73.00       80.57      6.42 o 
   2   3   5     3204.47     3163.13     44.95 o 
   3   3   5     1467.79     1584.49     35.61 o 
   4   3   5     2541.27     2613.18     52.54 o 
   5   3   5     1287.54     1298.47     83.19 o 
   6   3   5     7790.74     7859.96    300.08 o 
   7   3   5     1512.02     1510.59     53.13 o 
   8   3   5       60.66       97.33     18.97 o 
   9   3   5      521.09      547.96     29.26 o 
  10   3   5       30.03       30.99      9.47 o 
  11   3   5      596.36      499.66     30.14 o 
  12   3   5      461.32      465.09     30.06 o 
  13   3   5      159.68      223.20     28.32 o 
  14   3   5      406.51      388.56     29.34 o 
  15   3   5       39.03       59.49     14.31 o 
  16   3   5      520.92      461.33     34.42 o 
  17   3   5       39.28       53.05     13.87 o 
  18   3   5       30.67       22.54     10.79 o 
  19   3   5        7.19       14.62      9.38 o 
  20   3   5       61.00       59.55     16.10 o 
   1   4   5     4862.73     4861.46     67.72 o 
   2   4   5      969.36     1046.20     32.11 o 
   3   4   5      777.72      718.68     28.61 o 
   4   4   5     1463.53     1446.12     43.79 o 
   5   4   5      923.12      826.61     42.91 o 
   6   4   5     2063.72     1908.98     92.24 o 
   7   4   5      302.33      297.29     19.78 o 
   8   4   5     1551.59     1351.21     44.19 o 
   9   4   5      797.48      691.24     43.20 o 
  10   4   5     1554.33     1449.26     64.80 o 
  11   4   5      136.14      137.50     21.60 o 
  12   4   5      476.98      452.15     30.17 o 
  13   4   5       29.52       47.39     13.43 o 
  14   4   5        8.17        0.22      7.67 o 
  15   4   5      252.97      278.99     28.27 o 
  16   4   5       75.68       78.26     18.10 o 
  17   4   5       53.14       66.02     15.48 o 
  18   4   5       78.37       94.58     30.36 o 
  19   4   5       18.08       75.31     28.02 o 
   0   5   5     2139.91     2109.34     53.71 o 
   1   5   5      101.50      123.19     12.84 o 
   2   5   5       36.64       46.12      9.92 o 
   3   5   5      415.66      420.35     24.52 o 
   4   5   5      279.11      237.03     19.85 o 
   5   5   5     1280.72     1104.14     36.37 o 
   6   5   5       30.85       32.11     15.76 o 
   7   5   5     1648.42     1310.67     71.81 o 
   8   5   5      496.72      451.29     44.95 o 
   9   5   5     1078.70      909.59     63.64 o 
  10   5   5       13.73       12.84     15.18 o 
  11   5   5      674.00      552.88     53.13 o 
  12   5   5      121.89       99.83     29.77 o 
  13   5   5      163.09      147.12     35.03 o 
  14   5   5       24.62       63.64     24.52 o 
  15   5   5      161.93      238.20     48.46 o 
  16   5   5        9.65       43.79     19.27 o 
  17   5   5       51.07       65.97     23.35 o 
  18   5   5       20.24       21.60     15.76 o 
   5   6   5      207.62      209.01     37.36 o 
   6   6   5      451.72      394.66     42.03 o 
   7   6   5      147.65      153.54     33.86 o 
   8   6   5      388.12      387.07     43.79 o 
   9   6   5      172.27      189.16     39.70 o 
  10   6   5      256.77      266.81     46.71 o 
  11   6   5       62.37       57.80     23.35 o 
  12   6   5      258.40      166.97     38.53 o 
  13   6   5       11.10       37.36     18.68 o 
  14   6   5       92.73      149.46     37.36 o 
  15   6   5       17.73       61.88     22.19 o 
  16   6   5       17.24       42.62     20.43 o 
  17   6   5       18.10       25.69     20.43 o 
   5   7   5       52.85       50.79     20.43 o 
   6   7   5      192.27      175.15     36.20 o 
   7   7   5       96.92       81.15     25.69 o 
   8   7   5      314.81      277.31     47.29 o 
   9   7   5       21.82       29.77     19.27 o 
  10   7   5       77.42       96.91     32.69 o 
  11   7   5       59.03       73.56     26.27 o 
  12   7   5      102.14      117.35     32.11 o 
  13   7   5      158.34      158.80     38.53 o 
  14   7   5       41.63       35.03     17.51 o 
  15   7   5        0.18       -7.59     14.60 o 
  16   7   5       11.02       25.69     16.93 o 
   5   8   5       14.51       46.12     20.43 o 
   6   8   5        5.32       15.76     15.18 o 
   7   8   5      158.00      154.13     35.61 o 
   8   8   5       22.74       21.60     14.60 o 
   9   8   5       22.53        5.25     14.60 o 
  10   8   5       76.14       56.05     25.10 o 
  11   8   5       31.41       44.37     21.60 o 
  12   8   5        5.15       -3.50     15.76 o 
  13   8   5        1.14       44.95     21.60 o 
  14   8   5       12.09        1.17     16.93 o 
   4   9   5       15.41        6.42     12.84 o 
   5   9   5       42.39       41.45     19.27 o 
   6   9   5        0.12        9.92     13.43 o 
   7   9   5       21.13       54.88     19.85 o 
   8   9   5       13.69       17.51     17.51 o 
   9   9   5       46.57       79.40     27.44 o 
  10   9   5        1.36       29.77     16.93 o 
  11   9   5       51.98       81.73     27.44 o 
  12   9   5        1.76       18.68     15.76 o 
   4  10   5       48.20       73.56     28.02 o 
   5  10   5        4.62       18.68     15.18 o 
   6  10   5       10.49       22.77     15.18 o 
   7  10   5        0.88       -0.58     11.68 o 
   8  10   5        1.04       19.85     15.76 o 
   4   0   6     8219.98     9003.08    111.51 o 
   6   0   6     5959.92     6782.81    112.09 o 
   8   0   6     1115.89     1072.48     50.79 o 
  10   0   6      126.57      150.63     27.44 o 
  12   0   6      604.12      591.41     47.29 o 
  14   0   6      919.35      937.61     63.64 o 
  16   0   6      653.63      621.77     55.46 o 
  18   0   6       71.06       96.91     23.94 o 
  20   0   6       64.50       98.67     29.77 o 
   1   1   6     6990.04     7453.04     66.56 o 
   2   1   6     1570.96     1508.59     30.36 o 
   3   1   6     3229.70     3969.39     57.80 o 
   4   1   6     2930.63     3299.79    220.68 o 
   5   1   6     4939.81     4968.02    304.17 o 
   6   1   6     2790.27     2470.73     94.87 o 
   7   1   6     3621.54     3565.03     78.23 o 
   8   1   6      861.67      778.81     31.12 o 
   9   1   6      803.63      785.73     33.18 o 
  10   1   6     1691.66     1489.90     63.34 o 
  11   1   6       53.81       65.09     14.89 o 
  12   1   6     1116.88     1051.24     44.17 o 
  13   1   6      174.53      201.10     25.18 o 
  14   1   6      228.57      282.28     35.03 o 
  15   1   6      382.80      396.73     30.13 o 
  16   1   6        3.56       31.53      9.91 o 
  17   1   6      130.08      182.49     25.85 o 
  18   1   6        9.74       48.26     14.89 o 
  19   1   6      104.57       79.55     23.06 o 
  20   1   6       26.60       47.36     14.13 o 
   3   2   6     3971.93     4592.32     54.88 o 
   4   2   6      244.71      276.50     18.97 o 
   5   2   6     8561.12     8787.70    898.21 o 
   6   2   6     1389.15     1439.01     59.84 o 
   7   2   6     6505.59     6438.23    312.05 o 
   8   2   6      218.33      220.11     18.46 o 
   9   2   6     2294.87     2151.39    149.46 o 
  10   2   6      660.31      564.81     63.64 o 
  11   2   6     1210.09     1106.46     59.55 o 
  12   2   6      128.84      116.32     18.78 o 
  13   2   6     1228.50     1176.10     48.70 o 
  14   2   6       79.51       98.37     17.74 o 
  15   2   6      401.16      360.80     28.86 o 
  16   2   6        9.21       32.27     11.54 o 
  17   2   6       47.41       62.59     13.60 o 
  18   2   6        4.53        9.14     18.10 o 
  19   2   6       34.76       48.01     13.19 o 
  20   2   6       24.68       44.30     32.69 o 
   3   3   6     3061.79     2957.05     44.95 o 
   4   3   6     1743.21     1569.89     38.53 o 
   5   3   6     2819.34     2904.75    130.19 o 
   6   3   6     5473.07     4932.90    237.61 o 
   7   3   6       38.46       38.63      9.39 o 
   8   3   6     3841.16     3752.81    222.44 o 
   9   3   6      247.49      221.89     20.73 o 
  10   3   6     1132.73      891.34     38.07 o 
  11   3   6       43.17       58.44     20.43 o 
  12   3   6      984.35      918.94     42.30 o 
  13   3   6       20.16       35.53     10.58 o 
  14   3   6      490.83      454.08     32.07 o 
  15   3   6       45.07       36.40     11.95 o 
  16   3   6      207.32      217.74     29.46 o 
  17   3   6      135.14      144.49     22.71 o 
  18   3   6       36.23       39.61     12.20 o 
  19   3   6        0.17       -0.87      9.54 o 
   1   4   6       65.25       75.31      7.01 o 
   2   4   6     3302.24     3399.00     51.38 o 
   3   4   6      175.78      155.30     11.68 o 
   4   4   6     3215.85     2940.70     57.80 o 
   5   4   6      588.54      614.58     24.29 o 
   6   4   6     1479.67     1251.64     50.21 o 
   7   4   6     1282.01     1046.05     93.99 o 
   8   4   6      443.03      387.50     23.82 o 
   9   4   6      309.49      235.59     25.69 o 
  10   4   6       21.38       20.56      8.53 o 
  11   4   6      383.89      345.77     25.53 o 
  12   4   6       56.24       65.36     13.59 o 
  13   4   6      700.18      645.12     57.21 o 
  14   4   6       62.71       71.81     23.94 o 
  15   4   6       35.05       55.46     21.60 o 
  16   4   6      231.08      265.05     49.04 o 
  17   4   6        8.95       32.11     19.27 o 
  18   4   6       74.99       54.88     18.68 o 
  19   4   6        9.30        2.92     16.35 o 
   5   5   6     1560.78     1318.85     70.06 o 
   6   5   6       43.87       54.88     19.85 o 
   7   5   6      156.54      109.76     28.02 o 
   8   5   6      111.32      119.68     29.19 o 
   9   5   6       84.33       94.58     27.44 o 
  10   5   6      230.15      210.76     40.28 o 
  11   5   6       20.79       21.60     16.93 o 
  12   5   6       77.18      118.52     32.69 o 
  13   5   6       67.35       86.99     26.27 o 
  14   5   6       27.52       44.95     18.10 o 
  15   5   6      152.54      108.01     28.61 o 
  16   5   6       55.42       58.97     22.19 o 
  17   5   6      143.61      138.95     33.86 o 
  18   5   6        3.90       53.13     20.43 o 
   6   6   6      239.98      193.24     36.78 o 
   7   6   6      197.43      178.06     36.20 o 
   8   6   6       33.18       16.35     15.18 o 
   9   6   6      180.66      141.28     33.28 o 
  10   6   6       92.17       85.24     26.86 o 
  11   6   6      237.39      176.90     40.28 o 
  12   6   6        7.74        8.17     14.60 o 
  13   6   6       36.26       32.11     19.85 o 
  14   6   6       28.16       21.02     18.68 o 
  15   6   6       19.24      -14.01     14.01 o 
  16   6   6       48.35       97.50     30.94 o 
  17   6   6       16.82       38.53     18.10 o 
   5   7   6      136.55       97.50     28.02 o 
   6   7   6      714.77      478.73     49.62 o 
   7   7   6       99.97      102.17     29.19 o 
   8   7   6      228.88      212.51     43.20 o 
   9   7   6       52.99       40.87     21.60 o 
  10   7   6       90.54       87.57     26.86 o 
  11   7   6       94.97       74.73     26.27 o 
  12   7   6      168.53      214.85     42.03 o 
  13   7   6        1.72        7.59     16.35 o 
  14   7   6      100.61      102.17     30.36 o 
  15   7   6        1.47       10.51     15.76 o 
   5   8   6      376.75      382.40     44.95 o 
   6   8   6       46.34       58.97     22.19 o 
   7   8   6       70.73       73.56     26.27 o 
   8   8   6        8.47        2.92     12.26 o 
   9   8   6       95.51      178.06     39.70 o 
  10   8   6       27.66       19.85     15.76 o 
  11   8   6       84.78       88.74     27.44 o 
  12   8   6       15.85       29.77     19.85 o 
  13   8   6       18.94       26.86     19.27 o 
  14   8   6        3.50       29.19     18.10 o 
   5   9   6       66.00       81.73     26.86 o 
   6   9   6       33.44       47.29     21.60 o 
   7   9   6        3.87       -4.67     11.68 o 
   8   9   6        8.37       16.93     14.60 o 
   9   9   6       15.27       32.69     18.68 o 
  10   9   6       29.99       31.53     16.35 o 
  11   9   6       10.48       39.12     19.85 o 
   4  10   6       12.35       32.69     16.93 o 
   5  10   6        2.02       32.69     18.10 o 
   6  10   6        4.88       21.60     16.93 o 
   7  10   6        5.21       36.78     20.43 o 
   8  10   6        9.03       25.69     23.35 o 
   4   0   7     8118.41     8199.16    109.76 o 
   6   0   7     6743.32     7310.59    118.52 o 
   8   0   7     4457.86     4158.55    101.00 o 
  10   0   7     6120.31     5495.49    130.19 o 
  12   0   7      630.73      667.89     49.62 o 
  14   0   7      421.75      416.85     43.20 o 
  16   0   7     1326.38     1142.53     75.90 o 
  18   0   7        2.84        6.42     12.84 o 
  20   0   7       38.18       60.72     22.19 o 
   2   1   7     8542.02     8970.38     83.49 o 
   3   1   7     2989.10     3100.66     53.13 o 
   4   1   7     5771.01     6256.01    427.36 o 
   5   1   7     2551.20     2574.90    122.02 o 
   6   1   7      286.78      281.46     28.90 o 
   7   1   7     2907.84     2828.50     55.51 o 
   8   1   7       90.22      101.48     14.43 o 
   9   1   7     3624.39     3335.53    187.11 o 
  10   1   7      278.16      230.67     23.36 o 
  11   1   7     3072.88     2854.06     69.90 o 
  12   1   7      292.67      284.61     25.35 o 
  13   1   7       18.77       24.49      8.96 o 
  14   1   7       29.79       34.87      9.96 o 
  15   1   7      450.50      418.66     30.89 o 
  16   1   7       25.91       60.28     14.55 o 
  17   1   7      260.43      248.89     31.50 o 
  18   1   7      171.99      188.99     26.62 o 
  19   1   7       19.49        9.07     35.32 o 
  20   1   7       50.98       55.92     15.21 o 
   3   2   7    11103.12    11956.62     93.41 o 
   4   2   7     1408.82     1322.35    167.56 o 
   5   2   7     1459.06     1732.89    225.65 o 
   6   2   7      369.31      351.95     18.34 o 
   7   2   7     2710.08     2623.18     66.26 o 
   8   2   7      305.36      326.05     32.40 o 
   9   2   7     1482.97     1422.70     72.98 o 
  10   2   7     1397.14     1229.80     61.01 o 
  11   2   7      616.06      549.81     41.16 o 
  12   2   7       27.08       42.62     11.76 o 
  13   2   7      533.79      549.70     33.49 o 
  14   2   7       12.84       32.90     11.78 o 
  15   2   7      144.81      153.47     23.43 o 
  16   2   7      165.37      200.25     26.62 o 
  17   2   7      152.01      167.36     24.76 o 
  18   2   7        4.81       18.82     10.22 o 
  19   2   7      226.46      218.16     30.09 o 
  20   2   7        4.90       30.53     11.47 o 
   3   3   7      207.01      194.41      9.34 o 
   4   3   7     3679.22     3665.22     55.46 o 
   5   3   7      744.53      674.53     45.54 o 
   6   3   7     1713.21     1613.32    143.33 o 
   7   3   7      547.83      476.58     28.32 o 
   8   3   7     3778.59     3492.40     77.94 o 
   9   3   7      260.57      222.55     20.09 o 
  10   3   7      108.81      105.17     17.24 o 
  11   3   7      220.08      189.62     23.14 o 
  12   3   7     1827.98     1503.90     54.19 o 
  13   3   7      177.74      203.34     43.49 o 
  14   3   7      211.34      197.71     28.61 o 
  15   3   7       86.57       87.27     17.28 o 
  16   3   7       13.87       23.94     15.76 o 
  17   3   7       11.57       52.54     20.43 o 
  18   3   7      241.42      253.38     48.46 o 
  19   3   7       67.98       79.40     24.52 o 
   5   4   7      548.94      389.41     36.78 o 
   6   4   7      498.71      371.89     37.95 o 
   7   4   7      102.76      106.84     24.52 o 
   8   4   7     1704.95     1268.64     70.64 o 
   9   4   7      903.71      699.42     54.30 o 
  10   4   7      820.30      669.06     54.88 o 
  11   4   7      137.97      150.04     33.86 o 
  12   4   7      321.17      318.18     47.87 o 
  13   4   7       62.84       96.91     26.27 o 
  14   4   7      119.64      140.12     33.28 o 
  15   4   7       87.20       72.98     21.60 o 
  16   4   7       26.16       14.60     12.84 o 
  17   4   7       98.76      138.95     35.61 o 
  18   4   7       51.49       50.21     19.85 o 
   6   5   7      479.87      411.01     41.45 o 
   7   5   7      928.93      643.95     52.54 o 
   8   5   7      172.01      154.71     32.69 o 
   9   5   7      896.91      681.32     56.05 o 
  10   5   7       43.88       56.05     20.43 o 
  11   5   7      426.40      374.81     43.20 o 
  12   5   7       51.90       53.71     19.85 o 
  13   5   7      255.06      221.85     42.03 o 
  14   5   7       16.73       44.95     19.27 o 
  15   5   7      170.77      167.56     40.28 o 
  16   5   7        1.98       16.35     15.76 o 
  17   5   7       44.96       88.16     26.86 o 
   6   6   7      111.95       75.31     23.35 o 
   7   6   7      190.25      175.15     36.20 o 
   8   6   7      474.56      387.66     44.95 o 
   9   6   7       65.83       91.08     28.61 o 
  10   6   7      624.48      510.26     53.13 o 
  11   6   7      196.42      187.99     41.45 o 
  12   6   7      153.97      149.46     36.78 o 
  13   6   7       52.45       74.73     25.10 o 
  14   6   7       15.68       17.51     14.01 o 
  15   6   7       29.80       30.36     16.93 o 
  16   6   7       34.34       64.22     23.94 o 
   6   7   7      151.30      168.72     37.36 o 
   7   7   7        2.96       48.46     18.68 o 
   8   7   7       25.70       21.02     16.35 o 
   9   7   7       82.02       89.91     26.86 o 
  10   7   7       29.66       22.77     17.51 o 
  11   7   7      111.08      116.76     33.28 o 
  12   7   7      130.69      129.02     36.20 o 
  13   7   7        3.32       -5.25     14.60 o 
  14   7   7       34.71       49.04     18.68 o 
  15   7   7        2.61       11.09     16.35 o 
   5   8   7      126.73      110.93     32.11 o 
   6   8   7       46.05       44.37     21.02 o 
   7   8   7       23.07       28.02     17.51 o 
   8   8   7       11.00       34.45     19.27 o 
   9   8   7       11.78        9.34     14.60 o 
  10   8   7       10.90       14.60     14.60 o 
  11   8   7       27.20       32.11     15.76 o 
  12   8   7       29.19       42.03     20.43 o 
  13   8   7       30.40       40.87     22.19 o 
   5   9   7        6.58       24.52     15.76 o 
   6   9   7        6.46        3.50     11.68 o 
   7   9   7       37.67       51.38     22.19 o 
   8   9   7        2.96       -9.34     13.43 o 
   9   9   7       24.06       32.11     18.68 o 
  10   9   7        5.24       13.43     18.68 o 
  11   9   7       28.83       29.77     20.43 o 
   4  10   7       12.48       26.86     17.51 o 
   5  10   7        4.39       16.93     15.76 o 
   6  10   7        6.28        1.17     14.01 o 
   7  10   7       10.29       10.51     12.84 o 
   4   0   8     6752.17     6168.05     98.08 o 
   6   0   8      506.05      482.82     31.53 o 
   8   0   8     1794.39     1870.56     68.89 o 
  10   0   8      463.02      557.55     42.62 o 
  12   0   8      431.94      422.69     39.12 o 
  14   0   8      284.53      312.93     35.61 o 
  16   0   8      712.17      553.46     51.38 o 
  18   0   8      342.07      329.27     51.96 o 
  20   0   8       17.16       23.35     16.93 o 
   2   1   8     3025.24     3633.69     54.30 o 
   3   1   8    10540.96    10583.48    103.92 o 
   4   1   8     1921.68     1912.25    160.55 o 
   5   1   8     1898.84     1920.08     97.50 o 
   6   1   8      359.33      371.34     19.19 o 
   7   1   8      807.89      809.38     30.34 o 
   8   1   8      472.78      501.20     29.77 o 
   9   1   8     1283.04     1343.29     44.03 o 
  10   1   8     2400.80     2362.66    138.66 o 
  11   1   8      219.20      219.57     21.32 o 
  12   1   8      767.69      722.62     36.57 o 
  13   1   8      405.25      366.54     27.21 o 
  14   1   8       43.41       31.15     11.76 o 
  15   1   8      256.42      264.87     31.12 o 
  16   1   8       96.25      129.13     27.44 o 
  17   1   8      466.86      493.12     79.69 o 
  18   1   8       22.55       25.65     29.19 o 
  19   1   8       83.15       84.27     19.56 o 
   3   2   8     4226.31     4731.86     54.30 o 
   4   2   8      749.74      833.69     26.86 o 
   5   2   8     5824.90     6168.49    489.82 o 
   6   2   8       85.16       80.32     11.22 o 
   7   2   8     1806.51     1907.05    114.14 o 
   8   2   8      512.72      539.60     26.22 o 
   9   2   8     3817.60     3629.66     71.97 o 
  10   2   8      185.10      212.22     22.58 o 
  11   2   8     1757.94     1726.86     55.27 o 
  12   2   8      535.98      467.72     29.92 o 
  13   2   8      265.60      285.18     23.68 o 
  14   2   8       37.49       56.07     12.82 o 
  15   2   8      339.89      322.30     27.02 o 
  16   2   8       47.36       57.71     18.10 o 
  17   2   8      287.91      286.07     49.04 o 
  18   2   8       63.73       61.30     23.94 o 
  19   2   8       12.14       36.20     18.10 o 
   5   3   8      674.59      510.26     39.70 o 
   6   3   8     2631.41     2304.34     85.82 o 
   7   3   8       65.49       80.57     22.19 o 
   8   3   8     1264.58     1161.22     65.39 o 
   9   3   8      219.29      253.96     37.95 o 
  10   3   8     3142.67     2708.34    105.09 o 
  11   3   8      423.31      380.65     40.28 o 
  12   3   8      405.07      461.22     46.71 o 
  13   3   8       36.11       75.31     23.94 o 
  14   3   8      144.42      165.22     36.78 o 
  15   3   8      169.12      164.05     37.36 o 
  16   3   8      569.58      559.88     53.71 o 
  17   3   8       84.67       95.16     23.94 o 
  18   3   8       37.01       31.53     18.10 o 
  19   3   8        3.05       38.53     20.43 o 
   5   4   8      872.73      658.55     48.46 o 
   6   4   8      673.20      474.65     42.62 o 
   7   4   8      305.51      267.97     38.53 o 
   8   4   8       25.14       35.61     15.18 o 
   9   4   8     1411.94     1370.22     77.65 o 
  10   4   8       39.44       35.61     18.10 o 
  11   4   8      513.64      496.25     49.04 o 
  12   4   8       53.73       80.57     23.35 o 
  13   4   8        5.21       28.02     13.43 o 
  14   4   8      119.90      167.56     36.20 o 
  15   4   8       59.01       79.98     22.19 o 
  16   4   8      219.67      232.94     43.20 o 
  17   4   8       52.73       75.31     25.10 o 
  18   4   8       35.57       47.87     19.27 o 
   6   5   8       46.32       32.69     15.76 o 
   7   5   8      302.52      219.52     37.95 o 
   8   5   8       72.83       59.55     20.43 o 
   9   5   8       84.82       68.31     22.19 o 
  10   5   8      304.60      266.81     46.12 o 
  11   5   8        6.79       12.84     12.84 o 
  12   5   8       55.89       38.53     19.27 o 
  13   5   8       91.76       93.41     30.36 o 
  14   5   8       44.72       79.98     25.10 o 
  15   5   8       80.84      110.93     27.44 o 
  16   5   8       38.65       60.13     18.10 o 
  17   5   8       49.82       29.77     16.35 o 
   6   6   8      112.11      123.19     30.36 o 
   7   6   8       82.60       90.49     26.86 o 
   8   6   8      195.21      170.48     35.03 o 
   9   6   8       18.67       15.76     14.01 o 
  10   6   8      190.26      206.67     43.20 o 
  11   6   8      190.41      210.76     42.03 o 
  12   6   8       55.00       39.12     22.19 o 
  13   6   8      257.54      215.43     41.45 o 
  14   6   8       42.06       20.43     17.51 o 
  15   6   8        1.03        7.59     16.35 o 
  16   6   8       11.46        2.92     15.76 o 
   6   7   8      296.58      255.13     45.54 o 
   7   7   8        0.46        5.25     12.84 o 
   8   7   8      186.07      169.89     39.70 o 
   9   7   8       12.55        7.01     14.60 o 
  10   7   8       56.68       96.91     31.53 o 
  11   7   8       55.72       60.13     25.69 o 
  12   7   8      172.33      150.04     37.95 o 
  13   7   8       29.61       13.43     14.60 o 
  14   7   8       54.98       75.31     25.10 o 
   5   8   8       74.31       35.03     19.27 o 
   6   8   8       70.08       54.88     21.02 o 
   7   8   8      157.95      123.77     32.11 o 
   8   8   8       16.82       13.43     13.43 o 
   9   8   8       92.72       69.47     25.69 o 
  10   8   8        9.43       21.60     17.51 o 
  11   8   8       26.04       30.94     22.19 o 
  12   8   8       43.08       36.20     20.43 o 
  13   8   8       38.09       -2.92     14.60 o 
   5   9   8      134.46      142.45     35.61 o 
   6   9   8       35.21       19.85     17.51 o 
   7   9   8       20.88       18.10     16.35 o 
   8   9   8       52.35       57.21     25.69 o 
   9   9   8       19.22       21.02     16.35 o 
  10   9   8        5.68      -12.84     12.84 o 
   4  10   8       21.02       41.45     20.43 o 
   5  10   8        1.25       29.77     19.27 o 
   6  10   8       43.97       25.10     20.43 o 
   4   0   9     2691.15     2213.26     60.72 o 
   6   0   9     2921.83     2786.57     76.48 o 
   8   0   9     8036.60     8149.53    145.95 o 
  10   0   9     1405.88     1348.04     65.97 o 
  12   0   9      560.38      532.44     44.37 o 
  14   0   9     1698.04     1441.45     79.98 o 
  16   0   9      273.18      264.47     43.79 o 
  18   0   9       29.20       30.94     15.18 o 
   2   1   9     2081.17     2098.25     43.79 o 
   3   1   9     3031.56     3081.40     57.21 o 
   4   1   9     1008.69      936.59     27.07 o 
   5   1   9      577.96      447.85     44.08 o 
   6   1   9     1160.38     1149.89     34.32 o 
   7   1   9     2867.61     2764.48    126.10 o 
   8   1   9      208.49      176.20     16.63 o 
   9   1   9     3045.52     2886.41    105.67 o 
  10   1   9      151.75      168.96     21.02 o 
  11   1   9      372.02      359.91     25.37 o 
  12   1   9      272.84      301.30     23.67 o 
  13   1   9     1261.81     1058.58     46.82 o 
  14   1   9       79.94      112.60     18.52 o 
  15   1   9      381.85      374.60     28.69 o 
  16   1   9       12.85       14.38     16.93 o 
  17   1   9       26.33       37.07     11.36 o 
  18   1   9       41.55       58.72     15.47 o 
  19   1   9       51.90       36.20     16.35 o 
   5   2   9     1293.37     1099.34     39.70 o 
   6   2   9      326.68      364.48     18.77 o 
   7   2   9      567.07      539.58     62.18 o 
   8   2   9      467.10      426.86     23.85 o 
   9   2   9      114.13      148.40     18.24 o 
  10   2   9      241.18      237.86     21.47 o 
  11   2   9      360.06      331.61     36.20 o 
  12   2   9      110.58      143.04     31.53 o 
  13   2   9      271.35      280.23     44.37 o 
  14   2   9      105.70      141.87     32.69 o 
  15   2   9      219.02      247.54     45.54 o 
  16   2   9       42.43       72.39     23.35 o 
  17   2   9       56.93       77.06     22.19 o 
  18   2   9       33.81       36.78     19.27 o 
  19   2   9      103.23       91.08     28.61 o 
   5   3   9      288.19      228.86     27.44 o 
   6   3   9      809.37      608.92     44.95 o 
   7   3   9      381.50      270.31     30.94 o 
   8   3   9      176.16      152.96     29.77 o 
   9   3   9       20.62       39.12     15.76 o 
  10   3   9      161.93      138.37     30.36 o 
  11   3   9      438.09      367.22     40.87 o 
  12   3   9      459.80      434.36     45.54 o 
  13   3   9      216.45      205.50     39.70 o 
  14   3   9      300.83      274.40     47.29 o 
  15   3   9       79.31      105.09     26.27 o 
  16   3   9       90.46       76.48     24.52 o 
  17   3   9       15.96       25.69     19.85 o 
  18   3   9       64.22       75.31     25.69 o 
   6   4   9     1012.04      744.37     53.71 o 
   7   4   9      116.12       86.99     23.94 o 
   8   4   9      740.24      659.72     53.13 o 
   9   4   9       54.31       75.90     23.35 o 
  10   4   9      299.19      293.66     45.54 o 
  11   4   9      295.97      321.10     39.70 o 
  12   4   9      543.58      491.58     49.62 o 
  13   4   9      108.30       66.56     24.52 o 
  14   4   9      529.94      453.63     49.62 o 
  15   4   9      108.31      125.52     30.36 o 
  16   4   9       18.07       18.68     15.18 o 
  17   4   9        6.90       17.51     18.68 o 
  18   4   9        8.64       45.54     19.85 o 
   6   5   9      545.79      464.14     45.54 o 
   7   5   9     1813.30     1467.14     81.73 o 
   8   5   9       24.16       21.60     15.76 o 
   9   5   9      703.68      584.40     53.71 o 
  10   5   9       42.43      107.42     29.77 o 
  11   5   9      310.60      281.40     47.29 o 
  12   5   9       49.91       59.55     20.43 o 
  13   5   9      191.44      186.82     36.78 o 
  14   5   9        9.29       33.28     14.60 o 
  15   5   9      163.02      152.96     36.20 o 
  16   5   9       10.54        2.92     15.76 o 
  17   5   9       23.25       30.36     18.68 o 
   6   6   9      120.19      116.76     29.19 o 
   7   6   9      354.78      307.67     46.71 o 
   8   6   9      748.86      603.67     56.05 o 
   9   6   9       61.68       78.23     23.35 o 
  10   6   9      404.37      389.41     46.71 o 
  11   6   9       43.45      114.43     29.77 o 
  12   6   9       27.70       66.56     23.35 o 
  13   6   9        4.75       22.19     15.18 o 
  14   6   9       29.07       77.65     21.60 o 
  15   6   9        8.15      -12.26     12.26 o 
  16   6   9        6.94       37.36     18.10 o 
   6   7   9      180.38      181.57     40.28 o 
   7   7   9       77.23       81.15     28.02 o 
   8   7   9       69.42       43.20     21.60 o 
   9   7   9       14.66       22.77     15.76 o 
  10   7   9       15.40       -2.34      9.92 o 
  11   7   9       14.97       23.35     15.76 o 
  12   7   9       13.14        5.84     14.01 o 
  13   7   9        9.85       24.52     18.68 o 
  14   7   9       16.30       13.43     16.93 o 
   5   8   9      132.54      106.26     31.53 o 
   6   8   9        3.51        6.42     15.18 o 
   7   8   9       39.11       38.53     18.10 o 
   8   8   9       41.95       43.20     19.85 o 
   9   8   9       27.43       42.03     19.27 o 
  10   8   9        5.81        0.58     15.18 o 
  11   8   9        1.40       14.01     15.18 o 
  12   8   9        2.72        8.76     14.60 o 
   5   9   9       30.35       40.28     17.51 o 
   6   9   9       28.71       41.45     17.51 o 
   7   9   9       26.36       61.30     21.02 o 
   8   9   9       13.50       26.86     15.76 o 
   9   9   9       34.20       35.03     19.85 o 
   4  10   9       13.95       43.20     19.85 o 
   5  10   9       17.38       22.77     19.27 o 
   4   0  10     1532.05     1251.71     47.29 o 
   6   0  10     5994.80     5940.95    114.43 o 
   8   0  10      512.17      439.62     34.45 o 
  10   0  10      641.28      674.90     46.71 o 
  12   0  10      422.12      450.12     41.45 o 
  14   0  10      561.80      549.37     48.46 o 
  16   0  10      246.12      291.33     35.61 o 
  18   0  10       18.62       25.69     16.35 o 
   2   1  10     1663.49     1615.43     40.87 o 
   3   1  10      742.05      798.66     30.36 o 
   4   1  10      788.78      717.72     41.16 o 
   5   1  10     3753.30     3597.64    183.90 o 
   6   1  10      538.00      425.45     48.17 o 
   7   1  10     1184.98     1078.13     35.91 o 
   8   1  10     1005.37      885.45     34.49 o 
   9   1  10      747.13      712.63     32.90 o 
  10   1  10      805.97      716.09     34.23 o 
  11   1  10      142.55      137.66     19.70 o 
  12   1  10      727.85      682.49     35.69 o 
  13   1  10      314.54      323.04     47.00 o 
  14   1  10      208.67      266.06     39.12 o 
  15   1  10      508.36      412.76     44.37 o 
  16   1  10       13.99       21.60     14.60 o 
  17   1  10       25.68       50.79     22.19 o 
  18   1  10       60.90       71.23     21.02 o 
  19   1  10       16.56       30.94     16.35 o 
   5   2  10      999.16      793.41     47.87 o 
   6   2  10      597.95      483.99     38.53 o 
   7   2  10     2469.02     1833.78     77.06 o 
   8   2  10      132.74      126.10     26.86 o 
   9   2  10     1786.36     1515.60     73.56 o 
  10   2  10       79.84      123.19     27.44 o 
  11   2  10      966.30      802.17     57.80 o 
  12   2  10      385.40      368.97     41.45 o 
  13   2  10     1154.09     1004.17     69.47 o 
  14   2  10      124.50      141.87     32.11 o 
  15   2  10      156.06      198.50     37.95 o 
  16   2  10       41.24       98.08     27.44 o 
  17   2  10       89.33       61.88     24.52 o 
  18   2  10        5.08        9.92     14.60 o 
   5   3  10       12.11       12.26     10.51 o 
   6   3  10     1686.27     1205.59     64.80 o 
   7   3  10        5.97        9.34     10.51 o 
   8   3  10     1965.62     1489.32     75.90 o 
   9   3  10      165.18      170.48     33.86 o 
  10   3  10      731.00      596.08     50.79 o 
  11   3  10       11.69       27.44     13.43 o 
  12   3  10     1233.57     1049.71     70.64 o 
  13   3  10        4.23        8.17     12.84 o 
  14   3  10      353.69      331.61     40.87 o 
  15   3  10       57.84       46.12     17.51 o 
  16   3  10       16.12        8.76     12.26 o 
  17   3  10       69.41       67.72     19.27 o 
  18   3  10       57.67       37.95     21.60 o 
   6   4  10      340.60      323.44     35.61 o 
   7   4  10     1233.82      900.83     60.72 o 
   8   4  10       14.89       19.85     12.84 o 
   9   4  10      291.74      257.46     42.03 o 
  10   4  10       18.87       32.11     16.35 o 
  11   4  10      137.27      168.14     35.61 o 
  12   4  10       69.99       72.39     23.35 o 
  13   4  10      380.37      337.45     40.87 o 
  14   4  10       64.21       44.95     17.51 o 
  15   4  10       48.80       56.05     20.43 o 
  16   4  10      139.62      133.11     35.03 o 
  17   4  10        6.10       21.60     22.77 o 
   6   5  10      285.29      280.23     43.20 o 
   7   5  10      785.99      629.94     54.88 o 
   8   5  10       81.51       61.88     21.02 o 
   9   5  10       10.65       41.45     16.93 o 
  10   5  10      218.49      241.70     44.37 o 
  11   5  10       15.11        5.25     12.84 o 
  12   5  10       12.08       -0.58     12.84 o 
  13   5  10       81.19       66.56     22.77 o 
  14   5  10       27.52       42.03     18.10 o 
  15   5  10       86.64       64.22     22.77 o 
  16   5  10       38.76       62.47     19.27 o 
   6   6  10      656.23      565.72     53.71 o 
   7   6  10       11.08       28.02     15.18 o 
   8   6  10      214.15      204.34     42.03 o 
   9   6  10      230.56      247.54     46.71 o 
  10   6  10       38.11       78.82     25.69 o 
  11   6  10      208.65      192.08     38.53 o 
  12   6  10       46.30       75.31     22.19 o 
  13   6  10        4.07       28.61     14.60 o 
  14   6  10       44.37       52.54     19.85 o 
  15   6  10       10.69        3.50     15.18 o 
   6   7  10      150.24      166.97     34.45 o 
   7   7  10       25.26       29.19     12.84 o 
   8   7  10      160.41      190.91     37.95 o 
   9   7  10       29.01       40.87     21.02 o 
  10   7  10      263.10      244.04     44.95 o 
  11   7  10        2.22       35.61     21.60 o 
  12   7  10       25.26       61.30     23.94 o 
  13   7  10        6.33       36.20     19.27 o 
   5   8  10      127.15       76.48     28.02 o 
   6   8  10        1.15       -3.50     10.51 o 
   7   8  10       85.02       89.32     28.02 o 
   8   8  10       37.56       39.12     21.02 o 
   9   8  10       62.22       97.50     29.19 o 
  10   8  10        4.08       23.35     14.01 o 
  11   8  10       49.20       88.16     31.53 o 
   5   9  10        4.97       16.35     15.76 o 
   6   9  10       24.57       33.28     20.43 o 
   7   9  10       17.94       35.61     18.68 o 
   8   9  10       26.75       12.26     16.35 o 
   4   0  11     1980.93     1931.27     60.72 o 
   6   0  11     9038.37     9480.64    147.71 o 
   8   0  11     1484.17     1371.98     61.30 o 
  10   0  11      696.48      530.69     42.62 o 
  12   0  11     1924.99     1559.97     77.06 o 
  14   0  11     1073.05      973.23     65.39 o 
   4   1  11     1159.09     1008.84     49.04 o 
   5   1  11     2568.71     2544.29     80.57 o 
   6   1  11      602.28      535.95     38.53 o 
   7   1  11     3355.35     3109.42     95.75 o 
   8   1  11       68.95       38.53     15.18 o 
   9   1  11      620.15      522.52     42.03 o 
  10   1  11      148.53      162.89     29.77 o 
  11   1  11     1146.22     1032.19     63.05 o 
  12   1  11       75.08       84.65     22.19 o 
  13   1  11     1148.56     1051.46     68.89 o 
  14   1  11      133.94      130.78     29.19 o 
  15   1  11      154.92      276.73     33.86 o 
  16   1  11      128.08      161.72     32.11 o 
  17   1  11        4.21       37.36     15.18 o 
  18   1  11       15.68       42.03     17.51 o 
   5   2  11     1539.13     1304.84     62.47 o 
   6   2  11      349.10      307.09     31.53 o 
   7   2  11      212.85      227.11     33.28 o 
   8   2  11      219.38      232.36     28.61 o 
   9   2  11      372.02      325.77     35.03 o 
  10   2  11      138.06      188.57     34.45 o 
  11   2  11      283.88      273.81     33.28 o 
  12   2  11      290.82      342.12     38.53 o 
  13   2  11      107.62       64.22     19.85 o 
  14   2  11       45.07       36.78     19.85 o 
  15   2  11      271.22      270.31     44.95 o 
  16   2  11        6.35       29.77     15.18 o 
  17   2  11      110.18      130.78     30.94 o 
  18   2  11        0.25       16.93     15.18 o 
   5   3  11      189.97      142.45     28.02 o 
   7   3  11       20.22       16.35     11.09 o 
   8   3  11      171.15      165.22     31.53 o 
   9   3  11      141.13      131.94     29.77 o 
  10   3  11      209.38      176.31     35.61 o 
  11   3  11      211.83      203.17     38.53 o 
  12   3  11       50.07       50.21     19.27 o 
  13   3  11      106.18       63.05     22.77 o 
  14   3  11      186.29      195.00     39.12 o 
  15   3  11       44.07       38.53     16.35 o 
  16   3  11      237.24      195.00     39.70 o 
  17   3  11       12.43        3.50     16.35 o 
   6   4  11      445.87      462.97     44.37 o 
   7   4  11      303.76      318.18     36.78 o 
   8   4  11      358.70      268.56     42.62 o 
   9   4  11       92.77       92.83     26.27 o 
  10   4  11      848.73      649.79     56.05 o 
  11   4  11        3.17       12.84     11.09 o 
  12   4  11      328.14      324.02     50.79 o 
  13   4  11       15.98       44.37     19.27 o 
  14   4  11      413.70      310.01     54.30 o 
  15   4  11      239.77      190.33     41.45 o 
  16   4  11       47.13       76.48     23.35 o 
  17   4  11       35.78       99.25     23.35 o 
   6   5  11      269.75      283.15     43.20 o 
   7   5  11      840.09      691.24     57.21 o 
   8   5  11       55.26       46.71     21.02 o 
   9   5  11      397.89      433.78     46.71 o 
  10   5  11       74.40       72.98     24.52 o 
  11   5  11      332.45      347.37     54.30 o 
  12   5  11       33.12       25.10     15.76 o 
  13   5  11      178.10      172.81     40.87 o 
  14   5  11       49.31       34.45     18.68 o 
  15   5  11       81.14       82.32     24.52 o 
  16   5  11       38.27       29.19     18.10 o 
   6   6  11      524.77      410.43     46.12 o 
   7   6  11       72.06       60.13     22.19 o 
   8   6  11      197.53      154.13     32.69 o 
   9   6  11       21.08       54.88     19.27 o 
  10   6  11      103.72       88.16     22.19 o 
  11   6  11       38.40       52.54     18.68 o 
  12   6  11       96.98      130.78     33.28 o 
  13   6  11        2.09       32.11     15.18 o 
  14   6  11       28.93       50.21     21.02 o 
   6   7  11       57.02       51.96     20.43 o 
   7   7  11       83.63       68.31     22.19 o 
   8   7  11       63.33       96.33     28.02 o 
   9   7  11       22.57       14.60     13.43 o 
  10   7  11        8.73       -9.92      9.92 o 
  11   7  11       21.68       29.19     18.10 o 
  12   7  11       18.81       34.45     15.76 o 
  13   7  11        5.31       30.94     20.43 o 
   5   8  11       21.50       18.68     12.84 o 
   6   8  11       23.60       36.78     18.10 o 
   7   8  11       20.88       42.62     17.51 o 
   8   8  11       21.56       11.68     15.76 o 
   9   8  11       11.69       29.19     18.68 o 
  10   8  11        1.81        7.59     14.60 o 
   5   9  11       64.29       64.22     26.86 o 
   6   9  11        4.70       14.01     14.60 o 
   7   9  11       14.10        0.58     15.76 o 
   4   0  12     5356.96     5118.93    102.17 o 
   6   0  12      339.40      343.87     29.19 o 
   8   0  12      247.52      227.69     25.69 o 
  10   0  12      642.23      507.92     40.87 o 
   4   1  12      888.89      837.20     46.12 o 
   5   1  12     1243.88     1081.82     53.71 o 
   6   1  12      245.27      223.02     24.52 o 
   7   1  12      260.27      244.04     26.86 o 
   8   1  12      443.81      421.52     37.36 o 
   9   1  12      700.60      687.74     48.46 o 
  10   1  12      930.01      865.80     56.63 o 
  11   1  12      233.44      217.76     36.20 o 
  12   1  12      387.82      400.50     39.70 o 
  13   1  12      154.12      160.55     30.94 o 
  14   1  12       62.98       74.73     21.60 o 
  15   1  12      159.46      178.06     35.03 o 
  16   1  12       37.51       76.48     25.10 o 
   5   2  12     1065.83      989.57     56.05 o 
   6   2  12      292.77      253.38     29.19 o 
   7   2  12     1386.79     1170.56     64.22 o 
   8   2  12      210.84      173.39     31.53 o 
   9   2  12     1988.71     1729.86     81.73 o 
  10   2  12      166.25      193.24     34.45 o 
  11   2  12     1316.57     1195.66     72.39 o 
  12   2  12      199.58      227.69     39.70 o 
  13   2  12      167.92      167.56     35.03 o 
  14   2  12       71.00       49.04     19.27 o 
  15   2  12      148.83      152.38     30.36 o 
  16   2  12       23.13       59.55     19.85 o 
  17   2  12      109.25       84.65     24.52 o 
   5   3  12      135.96      104.50     23.35 o 
   6   3  12     1135.45     1006.50     61.30 o 
   7   3  12      216.05      195.00     33.86 o 
   8   3  12     1493.78     1334.03     74.73 o 
   9   3  12       27.23       39.12     18.10 o 
  10   3  12     1578.69     1343.37     78.82 o 
  11   3  12      104.49      145.37     32.11 o 
  12   3  12      375.68      434.36     44.95 o 
  13   3  12       48.83       65.39     19.85 o 
  14   3  12       57.07       81.15     20.43 o 
  15   3  12       18.04       46.12     18.68 o 
  16   3  12      180.89      155.30     33.86 o 
  17   3  12        7.33       37.95     17.51 o 
   6   4  12      159.91      211.93     36.78 o 
   7   4  12      223.53      223.60     37.95 o 
   8   4  12      289.55      273.81     42.62 o 
   9   4  12      192.59      207.84     38.53 o 
  10   4  12       18.41       23.35     13.43 o 
  11   4  12      297.88      251.04     45.54 o 
  12   4  12      218.63      214.26     40.87 o 
  13   4  12       57.30       96.33     27.44 o 
  14   4  12       15.25       15.76     13.43 o 
  15   4  12       39.39       73.56     26.86 o 
  16   4  12        5.22       25.10     19.27 o 
   6   5  12      117.17      140.70     31.53 o 
   7   5  12      181.43      147.71     32.11 o 
   8   5  12      121.75      113.26     27.44 o 
   9   5  12      150.90      123.19     30.36 o 
  10   5  12       26.79       16.35     12.26 o 
  11   5  12       16.19       35.61     14.60 o 
  12   5  12        6.97       -5.84     11.68 o 
  13   5  12       98.18      103.34     28.02 o 
  14   5  12        1.55       34.45     19.27 o 
  15   5  12       21.02       23.94     19.27 o 
   6   6  12       30.56        5.25     13.43 o 
   7   6  12       89.58      114.43     29.77 o 
   8   6  12       94.17       96.91     24.52 o 
   9   6  12       85.52      109.17     27.44 o 
  10   6  12       23.26       32.69     16.35 o 
  11   6  12       24.61       23.35     18.68 o 
  12   6  12       49.42       -3.50     14.01 o 
  13   6  12       39.34       22.77     16.93 o 
  14   6  12       18.48       11.68     15.18 o 
   6   7  12       68.89       63.64     21.02 o 
   7   7  12        5.97       23.35     12.84 o 
   8   7  12      126.68      152.96     33.28 o 
   9   7  12       22.54       29.19     17.51 o 
  10   7  12      112.92      130.19     32.11 o 
  11   7  12        4.10       17.51     15.18 o 
  12   7  12       36.96       63.05     25.69 o 
   5   8  12       79.64       59.55     20.43 o 
   6   8  12       23.42       23.35     13.43 o 
   7   8  12       85.30       45.54     21.60 o 
   8   8  12        2.41       10.51     14.60 o 
   9   8  12       51.26       21.60     16.35 o 
  10   8  12        1.04       11.68     12.84 o 
   5   9  12       43.91       57.21     22.77 o 
   6   9  12        7.33        0.00     14.01 o 
   4   1  13      932.42      786.99     46.12 o 
   5   1  13     1762.77     1574.56     66.56 o 
   6   1  13      291.36      260.38     27.44 o 
   7   1  13      429.05      430.86     37.95 o 
   8   1  13      162.82      169.31     30.36 o 
   9   1  13     1142.26     1029.27     59.55 o 
  10   1  13      251.40      263.30     30.36 o 
  11   1  13      889.30      818.51     56.63 o 
  12   1  13       28.14       56.05     16.93 o 
   5   2  13     1857.36     1614.84     72.98 o 
   6   2  13       12.34       22.77     11.68 o 
   7   2  13      237.25      206.09     32.69 o 
   8   2  13       84.85      102.17     23.35 o 
   9   2  13      771.00      696.50     52.54 o 
  10   2  13      238.31      289.57     34.45 o 
  11   2  13      194.98      227.11     38.53 o 
  12   2  13       38.99       47.87     16.93 o 
  13   2  13       80.69      108.59     22.19 o 
  14   2  13        1.75       16.93     12.26 o 
  15   2  13       54.74      111.51     24.52 o 
  16   2  13       18.58       43.79     18.10 o 
  17   2  13      108.71      124.35     28.02 o 
   5   3  13       72.62       49.62     18.10 o 
   6   3  13      127.02      145.37     29.19 o 
   7   3  13      195.86      173.39     33.28 o 
   8   3  13      524.53      462.97     43.20 o 
   9   3  13      113.67      123.77     27.44 o 
  10   3  13      279.79      306.51     36.20 o 
  11   3  13       53.29       47.87     21.60 o 
  12   3  13      101.74      124.35     32.11 o 
  13   3  13       40.43       59.55     21.60 o 
  14   3  13       58.05       86.99     21.60 o 
  15   3  13       16.06       12.84     14.01 o 
  16   3  13       67.12       92.83     26.86 o 
   5   4  13      135.07      115.60     28.02 o 
   6   4  13     1268.78     1140.20     71.81 o 
   7   4  13       31.13       19.27     15.18 o 
   8   4  13      323.53      256.30     42.62 o 
   9   4  13       85.14      140.12     32.11 o 
  10   4  13      149.10      197.91     39.12 o 
  11   4  13      100.41      108.01     28.02 o 
  12   4  13      182.08      172.23     34.45 o 
  13   4  13       16.71       16.35     14.60 o 
  14   4  13      143.62      193.24     39.70 o 
  15   4  13        6.07       25.69     16.35 o 
   6   5  13      117.33      108.01     28.61 o 
   7   5  13      450.46      382.99     42.62 o 
   8   5  13       43.00       55.46     17.51 o 
   9   5  13      237.87      246.96     44.37 o 
  10   5  13        2.94        7.59     12.26 o 
  11   5  13      326.21      291.33     49.62 o 
  12   5  13        6.21        2.34     15.18 o 
  13   5  13      135.48      134.86     31.53 o 
  14   5  13       22.52       51.38     21.60 o 
   6   6  13      126.40       89.91     25.69 o 
   7   6  13       46.30       39.70     16.93 o 
   8   6  13       74.92       88.74     23.94 o 
   9   6  13       35.67       23.94     15.18 o 
  10   6  13      170.16      151.21     33.86 o 
  11   6  13       32.90       57.21     20.43 o 
  12   6  13       57.14       70.64     24.52 o 
  13   6  13        4.77       19.85     19.27 o 
   6   7  13       61.27       94.58     26.27 o 
   7   7  13       12.75       28.61     15.76 o 
   8   7  13        8.25       15.18     13.43 o 
   9   7  13       50.97       41.45     19.27 o 
  10   7  13        8.90       -0.58     14.01 o 
  11   7  13       10.15       -4.09     13.43 o 
   5   8  13       93.99      121.43     29.19 o 
   6   8  13        2.20       18.68     14.01 o 
   7   8  13       20.11       28.02     14.01 o 
   8   8  13       18.76        1.75     14.60 o 
   4   1  14      122.63      140.70     24.52 o 
   4   2  14      424.10      384.15     36.20 o 
   5   2  14      456.76      342.70     33.86 o 
   6   2  14      331.99      341.53     34.45 o 
   7   2  14     1778.60     1535.44     75.90 o 
   8   2  14       13.10       27.44     14.01 o 
   9   2  14     1388.65     1217.85     70.06 o 
  10   2  14       26.82       25.10     12.84 o 
  11   2  14      438.51      399.33     41.45 o 
  12   2  14      129.65      127.86     28.61 o 
  13   2  14      194.32      241.12     29.77 o 
   5   3  14      596.56      597.83     47.29 o 
   6   3  14      400.35      364.30     37.95 o 
   7   3  14      378.51      382.99     39.70 o 
   8   3  14     1177.80      946.37     64.22 o 
   9   3  14       18.50       28.61     15.76 o 
  10   3  14      570.31      623.52     53.71 o 
  11   3  14        2.03       28.61     13.43 o 
  12   3  14      217.18      193.83     36.78 o 
  13   3  14       15.00       26.27     11.68 o 
  14   3  14      171.60      196.75     37.95 o 
  15   3  14       49.98       37.36     18.10 o 
  16   3  14       37.46       46.12     21.02 o 
   5   4  14       82.04       72.39     22.77 o 
   6   4  14      519.41      460.63     45.54 o 
   7   4  14      116.49      103.34     25.10 o 
   8   4  14       14.98       53.71     18.10 o 
   9   4  14      260.36      288.99     45.54 o 
  10   4  14       76.01       40.28     19.27 o 
  11   4  14      180.12      217.76     42.62 o 
  12   4  14       28.05       19.27     15.76 o 
  13   4  14      178.96      151.79     33.86 o 
  14   4  14       88.70       54.88     21.02 o 
  15   4  14       61.48       72.98     24.52 o 
   6   5  14       78.41       72.39     22.19 o 
   7   5  14       81.21      111.51     28.02 o 
   8   5  14       21.92       56.05     21.02 o 
   9   5  14       42.61       63.64     20.43 o 
  10   5  14       47.17       99.25     26.86 o 
  11   5  14       85.49      101.00     23.35 o 
  12   5  14       10.83       30.36     17.51 o 
  13   5  14       83.71       75.90     26.27 o 
  14   5  14       27.05       44.95     22.77 o 
   6   6  14       39.67       46.12     18.10 o 
   7   6  14      266.33      306.51     50.21 o 
   8   6  14       10.74       28.61     18.68 o 
   9   6  14       72.38       95.75     29.19 o 
  10   6  14        9.89       18.68     14.01 o 
  11   6  14       17.94       33.86     21.60 o 
  12   6  14       12.32       35.03     18.68 o 
   5   7  14       25.24       37.95     17.51 o 
   6   7  14       48.36       53.71     21.02 o 
   7   7  14       11.48       26.86     15.18 o 
   8   7  14      174.37      144.79     30.94 o 
   9   7  14        3.15       -2.92     14.01 o 
  10   7  14       46.92       40.87     19.85 o 
   5   8  14        5.25       19.27     18.10 o 
   6   8  14       27.13       26.27     19.27 o 
   7   8  14      115.66      116.18     29.19 o 
   4   2  15       46.67       60.72     15.76 o 
   5   2  15     1051.31      887.99     55.46 o 
   6   2  15        4.25        0.00      9.34 o 
   7   2  15      821.37      642.79     48.46 o 
   8   2  15      167.15      245.79     39.12 o 
   5   3  15       92.83      126.10     27.44 o 
   6   3  15     1252.48     1047.37     66.56 o 
   7   3  15       64.26       81.15     21.02 o 
   8   3  15      175.98      184.49     34.45 o 
   9   3  15      172.64      172.81     35.61 o 
  10   3  15        9.76       45.54     17.51 o 
  11   3  15       18.57       33.86     15.76 o 
  12   3  15      134.72      136.61     26.86 o 
  13   3  15        9.68       22.19     14.60 o 
  14   3  15      162.37      131.36     26.27 o 
   5   4  15      388.46      320.52     37.95 o 
   6   4  15      183.12      189.16     36.20 o 
   7   4  15      184.03      218.93     38.53 o 
   8   4  15      363.72      393.49     43.20 o 
   9   4  15       17.66       36.78     16.93 o 
  10   4  15      205.16      228.27     42.62 o 
  11   4  15       16.98       47.87     16.93 o 
  12   4  15       99.19      109.76     26.86 o 
  13   4  15       54.23       68.31     19.85 o 
  14   4  15       57.41       58.97     20.43 o 
   5   5  15       79.82      116.76     27.44 o 
   6   5  15       78.69       71.81     20.43 o 
   7   5  15      337.83      290.16     46.12 o 
   8   5  15       23.06       24.52     16.35 o 
   9   5  15      330.47      335.11     51.96 o 
  10   5  15       21.68        9.92     14.60 o 
  11   5  15      124.87      160.55     34.45 o 
  12   5  15        3.94        3.50     14.01 o 
  13   5  15      119.26      143.04     34.45 o 
   5   6  15       42.76       81.15     25.10 o 
   6   6  15      138.89      103.34     26.86 o 
   7   6  15       21.80       36.78     18.68 o 
   8   6  15      173.69      115.01     29.77 o 
   9   6  15       21.68       25.10     16.35 o 
  10   6  15       35.11       36.20     17.51 o 
  11   6  15        2.38       -1.17     16.93 o 
   5   7  15        8.09        8.76     12.26 o 
   6   7  15        9.51       22.77     15.18 o 
   7   7  15       34.72       42.03     16.93 o 
   8   7  15       32.69       36.20     17.51 o 
   9   7  15        9.30       22.19     18.10 o 
   5   8  15       10.19       32.69     16.35 o 
   5   3  16      216.82      224.19     36.78 o 
   6   3  16      611.60      631.11     50.79 o 
   7   3  16       54.88       73.56     21.60 o 
   8   3  16      442.59      381.82     40.87 o 
   9   3  16       74.28      127.27     27.44 o 
   5   4  16       51.96       48.46     19.85 o 
   6   4  16      153.22      123.77     28.61 o 
   7   4  16      375.89      371.31     40.87 o 
   8   4  16       65.76       69.47     19.85 o 
   9   4  16      106.04      178.65     37.36 o 
  10   4  16        6.74       14.01     15.18 o 
  11   4  16       81.09       92.24     23.94 o 
  12   4  16       62.83       54.88     19.27 o 
  13   4  16       51.13       78.23     22.19 o 
   5   5  16      207.07      223.02     40.87 o 
   6   5  16       19.95       36.20     18.68 o 
   7   5  16      146.89      179.23     35.61 o 
   8   5  16       51.11       71.81     23.94 o 
   9   5  16       24.10       51.96     20.43 o 
  10   5  16       11.50       26.27     14.60 o 
  11   5  16       58.94       52.54     19.27 o 
  12   5  16        5.13       26.27     15.76 o 
   5   6  16       57.84       39.70     15.76 o 
   6   6  16       17.90       14.01     12.26 o 
   7   6  16       26.00       51.38     19.85 o 
   8   6  16       20.89       25.10     15.76 o 
   9   6  16       52.15       53.71     21.60 o 
  10   6  16       11.63       36.78     17.51 o 
   5   7  16        8.06      -11.68     14.60 o 
   6   7  16       94.70       98.08     29.77 o 
   7   7  16        2.70        7.01     15.18 o 
   5   4  17       28.72       49.04     14.60 o 
   6   4  17       85.20       96.33     26.86 o 
   7   4  17       34.74       64.22     18.68 o 
   8   4  17       60.72       87.57     22.77 o 
   9   4  17      143.52      179.23     36.78 o 
  10   4  17      266.99      158.80     33.28 o 
   5   5  17      282.04      258.05     42.62 o 
   6   5  17       24.05       30.94     15.18 o 
   7   5  17       90.76       83.49     21.02 o 
   8   5  17        1.33       -2.34     12.84 o 
   9   5  17      103.36      129.61     29.77 o 
  10   5  17       21.53       25.69     15.18 o 
   5   6  17       86.20      102.75     25.69 o 
   6   6  17       87.69       77.06     23.94 o 
   7   6  17       19.46       -6.42     14.60 o 
   8   6  17       48.59       64.80     19.85 o 
   5   7  17       16.62       17.51     13.43 o 
   4   4  18      213.62      225.35     39.70 o 
   5   5  18      152.50      164.05     32.11 o 
   6   5  18       15.46       46.12     16.35 o 
   7   5  18       78.47       85.24     22.19 o 
   8   5  18        2.37       19.27     16.35 o 
   9   5  18       44.48       51.38     17.51 o 
   5   6  18       10.40       20.43     12.84 o 
   6   6  18       33.80       23.94     15.76 o 
   7   6  18       57.39       49.04     18.68 o 
   4   5  19        1.22       16.35     12.26 o 
   5   5  19       56.97       96.91     22.19 o 
   4   6  19       27.74       29.77     16.93 o 
                                                 
